# Supplementary material for: Integration of volatile and non-volatile metabolites and the transcriptome reveals the formation mechanisms of differential aroma compounds between Pyrus communis and Pyrus pyrifolia cultivars
Source: Front Plant Sci. 2025 Apr 2;16:1559012. doi: 10.3389/fpls.2025.1559012 (PMC12000086; doi:10.3389/fpls.2025.1559012)
Supplement: Supplementary file 1 [file Table1.xlsx]

## Sheet: Table S1
Supplementary Table S1
Volatile compounds identified in the fruits of three P. communis and three P. pyrifolia cultivars (ng/g)
Name	RT	CAS	Rad-1	Rad-2	Rad-3	Rad-4	Rad-5	Rad-6	RCF-1	RCF-2	RCF-3	RCF-4	RCF-5	RCF-6	QY-1	QY-2	QY-3	QY-4	QY-5	QY-6	SC1-1	SC1-2	SC1-3	SC1-4	SC1-5	SC1-6	Aki-1	Aki-2	Aki-3	Aki-4	Aki-5	Aki-6	Won-1	Won-2	Won-3	Won-4	Won-5	Won-6
ammonium carbamate	1.65946	1111-78-0	0.00117722	0.00117722	0.00117722	0.00117722	0.00117722	0.00117722	0.00117722	0.00117722	0.00117722	0.00117722	0.00117722	697.628	1291.72	0.00117722	0.00117722	0.00117722	0.00117722	0.00117722	0.00117722	0.00117722	0.00117722	0.00117722	0.00117722	0.00117722	0.00117722	0.00117722	1207.47	0.00117722	0.00117722	0.00117722	0.00117722	0.00117722	0.00117722	0.00117722	0.00117722	0.00117722
allantoic acid	1.67341	99-16-1	0.00117722	0.00117722	0.00117722	0.00117722	0.00117722	0.00117722	1505.5	0.00117722	0.00117722	0.00117722	0.00117722	0.00117722	0.00117722	0.00117722	0.00117722	0.00117722	0.00117722	0.00117722	0.00117722	0.00117722	0.00117722	0.00117722	0.00117722	0.00117722	0.00117722	0.00117722	0.00117722	0.00117722	0.00117722	0.00117722	0.00117722	0.00117722	0.00117722	0.00117722	0.00117722	0.00117722
1,3-dimethylbutylamine	1.69158	108-09-8	0.00117722	0.00117722	0.00117722	0.00117722	0.00117722	0.00117722	0.00117722	0.00117722	0.00117722	0.00117722	0.00117722	0.00117722	0.00117722	0.00117722	0.00117722	0.00117722	0.00117722	0.00117722	26155.2	0.00117722	0.00117722	0.00117722	0.00117722	0.00117722	0.00117722	0.00117722	0.00117722	0.00117722	0.00117722	0.00117722	0.00117722	0.00117722	0.00117722	0.00117722	0.00117722	0.00117722
ethylcyclopropane	1.71793	1191-96-4	0.00117722	0.00117722	0.00117722	0.00117722	0.00117722	0.00117722	0.00117722	0.00117722	0.00117722	0.00117722	0.00117722	0.00117722	0.00117722	0.00117722	0.00117722	0.00117722	0.00117722	0.00117722	0.00117722	0.00117722	0.00117722	0.00117722	42028	0.00117722	0.00117722	0.00117722	0.00117722	0.00117722	0.00117722	0.00117722	0.00117722	0.00117722	0.00117722	0.00117722	0.00117722	0.00117722
2-Ethyl-oxetane	1.76742		0.00117722	0.00117722	0.00117722	0.00117722	0.00117722	0.00117722	0.00117722	0.00117722	0.00117722	0.00117722	0.00117722	8011.2	0.00117722	0.00117722	0.00117722	6688.18	4367.53	0.00117722	0.00117722	0.00117722	0.00117722	0.00117722	0.00117722	0.00117722	0.00117722	0.00117722	0.00117722	5961.14	8396.17	7347.58	7370.69	6101.22	0.00117722	6717.77	0.00117722	0.00117722
n-hexane	1.76834	110-54-3	0.00117722	0.00117722	0.00117722	0.00117722	0.00117722	0.00117722	7153.57	0.00117722	6640.29	0.00117722	0.00117722	0.00117722	6520.63	5984.03	6137.63	0.00117722	0.00117722	5137.9	0.00117722	0.00117722	0.00117722	0.00117722	0.00117722	0.00117722	5118.28	6033.79	6173.93	0.00117722	0.00117722	0.00117722	0.00117722	0.00117722	6636.79	0.00117722	7748.84	0.00117722
diethyl ether	1.80168	60-29-7	0.00117722	0.00117722	0.00117722	0.00117722	0.00117722	0.00117722	0.00117722	0.00117722	0.00117722	0.00117722	0.00117722	0.00117722	0.00117722	0.00117722	0.00117722	9866.35	0.00117722	0.00117722	0.00117722	0.00117722	0.00117722	0.00117722	0.00117722	0.00117722	7683.62	0.00117722	0.00117722	0.00117722	0.00117722	0.00117722	0.00117722	0.00117722	0.00117722	0.00117722	0.00117722	5277.73
2-Ethylhexanal ethylene glycol acetal	1.89037		0.00117722	0.00117722	0.00117722	0.00117722	0.00117722	0.00117722	0.00117722	0.00117722	0.00117722	0.00117722	0.00117722	0.00117722	0.00117722	0.00117722	0.00117722	0.00117722	0.00117722	0.00117722	0.00117722	0.00117722	5349.38	7703.28	0.00117722	0.00117722	0.00117722	0.00117722	0.00117722	0.00117722	0.00117722	0.00117722	0.00117722	0.00117722	0.00117722	0.00117722	0.00117722	0.00117722
methyl t-butyl ether	1.89226	1634-04-4	49930.6	87406	123033	176.825	231.409	74193.6	0.00117722	0.00117722	0.00117722	0.00117722	0.00117722	0.00117722	0.00117722	16112	0.00117722	424.984	1239.24	0.00117722	4313.21	0.00117722	0.00117722	0.00117722	0.00117722	0.00117722	0.00117722	0.00117722	0.00117722	0.00117722	0.00117722	0.00117722	0.00117722	0.00117722	0.00117722	0.00117722	0.00117722	0.00117722
Pentane, 2-methoxy-2,4,4-trimethyl-	1.89296	62108-41-2	0.00117722	0.00117722	0.00117722	0.00117722	0.00117722	0.00117722	0.00117722	0.00117722	0.00117722	0.00117722	0.00117722	0.00117722	0.00117722	0.00117722	0.00117722	0.00117722	0.00117722	0.00117722	0.00117722	0.00117722	0.00117722	0.00117722	5778.97	0.00117722	0.00117722	0.00117722	0.00117722	0.00117722	0.00117722	0.00117722	0.00117722	0.00117722	0.00117722	0.00117722	0.00117722	0.00117722
vinyl formate	1.92782	692-45-5	0.00117722	0.00117722	0.00117722	0.00117722	0.00117722	0.00117722	0.00117722	0.00117722	0.00117722	0.00117722	0.00117722	0.00117722	52106.5	0.00117722	0.00117722	0.00117722	0.00117722	0.00117722	0.00117722	0.00117722	0.00117722	0.00117722	0.00117722	0.00117722	0.00117722	0.00117722	0.00117722	0.00117722	0.00117722	26813.4	0.00117722	0.00117722	0.00117722	0.00117722	0.00117722	0.00117722
oxaluric acid	1.93499	585-05-7	0.00117722	0.00117722	0.00117722	0.00117722	0.00117722	0.00117722	36535.5	0.00117722	65645.8	0.00117722	0.00117722	0.00117722	0.00117722	56568	25901.2	33689.1	30017.4	47463.6	0.00117722	0.00117722	0.00117722	0.00117722	0.00117722	0.00117722	0.00117722	36962.4	0.00117722	0.00117722	0.00117722	0.00117722	49177.4	0.00117722	0.00117722	0.00117722	0.00117722	0.00117722
1-heptene	2.04003	592-76-7	6.18891	0.00117722	703.929	0.00117722	0.00117722	0.00117722	0.00117722	0.00117722	0.00117722	0.00117722	0.00117722	0.00117722	0.00117722	0.00117722	0.00117722	0.00117722	0.00117722	0.00117722	0.00117722	0.00117722	0.00117722	0.00117722	0.00117722	0.00117722	0.00117722	0.00117722	0.00117722	0.00117722	0.00117722	0.00117722	0.00117722	0.00117722	0.00117722	0.00117722	0.00117722	0.00117722
dimethyl sulfide	2.05273	75-18-3	0.00117722	0.00117722	0.00117722	0.00117722	0.00117722	0.00117722	0.00117722	0.00117722	0.00117722	0.00117722	0.00117722	0.00117722	0.00117722	0.00117722	0.00117722	0.00117722	0.00117722	0.00117722	2.10855	0.00117722	0.00117722	11.3412	30621.5	47.4225	14520	17734.8	20207.2	0.00117722	0.00117722	22039.6	0.00117722	0.00117722	0.00117722	0.00117722	0.00117722	0.00117722
cis,trans-hexa-1,3-diene	2.11431	592-48-3	0.00117722	69764.4	0.00117722	0.00117722	0.00117722	0.00117722	0.00117722	0.00117722	0.00117722	0.00117722	0.00117722	0.00117722	0.00117722	0.00117722	0.00117722	0.00117722	0.00117722	0.00117722	0.00117722	0.00117722	0.00117722	0.00117722	0.00117722	0.00117722	0.00117722	0.00117722	0.00117722	0.00117722	0.00117722	0.00117722	0.00117722	0.00117722	0.00117722	0.00117722	0.00117722	0.00117722
1,4-hexadiene, (4z)-	2.11497	7318-67-4	0.00117722	0.00117722	76973.2	0.00117722	43.1127	57873	0.00117722	0.00117722	0.00117722	0.00117722	0.00117722	0.00117722	0.00117722	0.00117722	0.00117722	0.00117722	0.00117722	0.00117722	0.00117722	0.00117722	0.00117722	0.00117722	0.00117722	0.00117722	0.00117722	0.00117722	0.00117722	0.00117722	0.00117722	0.00117722	0.00117722	0.00117722	0.00117722	0.00117722	0.00117722	0.00117722
furan	2.22826	110-00-9	82.5839	42.0792	50.5904	21.993	99.289	58.3449	0.00117722	0.00117722	0.00117722	0.00117722	0.00117722	0.00117722	0.00117722	0.00117722	0.00117722	0.00117722	0.00117722	0.00117722	12.5489	17.7707	21.1244	29.2466	0.00117722	17.5035	0.00117722	0.00117722	0.00117722	0.00117722	0.00117722	0.00117722	0.00117722	0.00117722	0.00117722	0.00117722	0.00117722	0.00117722
propionaldehyde	2.2731	123-38-6	0.00117722	0.00117722	0.00117722	0.00117722	0.00117722	0.00117722	0.00117722	0.00117722	0.00117722	18332.2	15201.6	0.00117722	0.00117722	0.00117722	0.00117722	0.00117722	0.00117722	0.00117722	0.00117722	0.00117722	0.00117722	0.00117722	0.00117722	0.00117722	6564.3	0.00117722	0.00117722	0.00117722	0.00117722	0.00117722	0.00117722	11169.9	0.00117722	0.00117722	0.00117722	0.00117722
n-octane	2.33331	111-65-9	0.00117722	0.00117722	0.00117722	0.00117722	0.00117722	0.00117722	0.00117722	0.00117722	0.00117722	0.00117722	0.00117722	0.00117722	0.00117722	0.00117722	0.00117722	0.00117722	0.00117722	0.00117722	0.00117722	0.00117722	0.00117722	0.00117722	0.00117722	0.00117722	0.00117722	0.00117722	0.00117722	0.00117722	0.00117722	5968.12	0.00117722	6482.09	6995.41	0.00117722	0.00117722	0.00117722
isobutyraldehyde	2.33791	78-84-2	0.00117722	5421.1	7319.34	0.00117722	0.00117722	0.00117722	0.00117722	0.00117722	0.00117722	0.00117722	0.00117722	4551.21	0.00117722	0.00117722	0.00117722	0.00117722	0.00117722	0.00117722	19249	23164	17536.9	24230.6	38252.3	18414.3	739.349	1533.99	2137.21	0.00117722	0.00117722	3152.31	0.00117722	0.00117722	0.00117722	0.00117722	9935.13	0.00117722
heptane, 2,4-dimethyl-	2.3965	2213-23-2	0.00117722	0.00117722	0.00117722	0.00117722	0.00117722	0.00117722	0.00117722	0.00117722	0.00117722	0.00117722	0.00117722	0.00117722	0.00117722	0.00117722	0.00117722	0.00117722	0.00117722	0.00117722	0.00117722	0.00117722	0.00117722	0.00117722	0.00117722	0.00117722	0.00117722	0.00117722	0.00117722	0.00117722	0.00117722	0.00117722	6079.44	0.00117722	0.00117722	0.00117722	0.00117722	0.00117722
acetone	2.39793	67-64-1	0.00117722	0.00117722	0.00117722	0.00117722	0.00117722	0.00117722	0.00117722	0.00117722	0.00117722	3803.28	2620.47	0.00117722	0.00117722	0.00117722	0.00117722	0.00117722	0.00117722	0.00117722	0.00117722	0.00117722	0.00117722	0.00117722	0.00117722	0.00117722	0.00117722	0.00117722	0.00117722	0.00117722	0.00117722	0.00117722	4742.06	3461.89	101.77	3576.89	3280.7	2681.82
methyl acetate	2.41909	79-20-9	24081.6	36919.6	39081.8	16856.9	45058.2	32364.2	5363.73	2911.83	5279.93	7206.1	3539.96	0.00117722	6584.95	6709.29	5829.45	4273.94	4232.98	4130.67	10060.9	12006.4	8849.6	0.00117722	27547.3	9498.64	4537.74	4112.42	4428.84	4598.72	5456.51	5811.14	4938.72	3537.25	4362.72	3342.39	3689.6	0.00117722
acrolein	2.5307	107-02-8	7949.16	14112.1	15005.1	15323.9	0.00117722	12108.6	0.00117722	0.00117722	0.00117722	0.00117722	0.00117722	0.00117722	0.00117722	0.00117722	0.00117722	0.00117722	0.00117722	0.00117722	15828.5	16598.4	0.00117722	19436.5	13522.8	15313.4	0.00117722	0.00117722	0.00117722	0.00117722	0.00117722	0.00117722	0.00117722	0.00117722	0.00117722	0.00117722	0.00117722	0.00117722
butyraldehyde	2.79149	123-72-8	187.022	310.223	338.067	250.209	419.828	310.91	5.07714	744.661	10.778	7.56393	0.00117722	0.00117722	0.00117722	30069.4	31.5551	38.444	0.00117722	0.00117722	0.00117722	0.00117722	0.00117722	0.00117722	0.00117722	0.00117722	0.00117722	0.00117722	0.00117722	0.00117722	0.00117722	0.00117722	0.00117722	0.00117722	0.00117722	0.00117722	0.00117722	0.00117722
2-methyltetrahydrofuran	2.8369	96-47-9	0.00117722	0.00117722	0.00117722	0.00117722	0.00117722	0.00117722	0.00117722	35.0578	37.1339	46.5855	15.4858	0.00117722	0.00117722	0.00117722	0.00117722	0.00117722	0.00117722	0.00117722	0.00117722	0.00117722	0.00117722	0.00117722	0.00117722	0.00117722	13.7532	7.31777	27.4535	11.281	0.00117722	12.6895	0.00117722	9.90374	14.6461	12.4931	9.33388	22.365
ethyl acetate	2.90326	141-78-6	601.504	0.00117722	0.00117722	0.00117722	0.00117722	0.00117722	561.913	295.272	201.229	274.705	96.2097	11.1858	14332.8	12942.8	10852.5	0.00117722	12569.9	10369.1	0.00117722	0.00117722	0.00117722	0.00117722	0.00117722	0.00117722	7829.06	7046.04	6945.26	5661.76	5549.96	5186.3	5726.33	4688.18	5248.15	2933.76	1729.8	3692.1
2-methylfuran	2.9569	534-22-5	80.1412	27.1746	22.8836	0.00117722	35.7091	0.00117722	0.00117722	0.00117722	0.00117722	0.00117722	0.00117722	0.00117722	0.00117722	0.00117722	0.00117722	0.00117722	0.00117722	0.00117722	3.89525	1.25685	2.11499	2.69859	7.31074	0.00117722	0.00117722	0.00117722	0.00117722	0.00117722	0.00117722	0.00117722	0.00117722	0.00117722	0.00117722	0.00117722	0.00117722	0.00117722
methanol	3.04452	67-56-1	25726.8	45596.1	44855.9	30765.8	65938.3	36032	6422.29	5292.54	5983.19	5335.38	3399.87	2607.8	9430.72	9904.56	0.00117722	7040.14	8833.02	7187.53	2400.09	2994.07	2633.85	3303.77	3209.28	2984.05	2266.69	2068.23	2082.42	1728.25	1288.5	1599.79	1621.74	1357	1441.89	797.575	548.751	1028.45
2-Propyl-1-pentanol, chlorodifluoroacetate	3.09279		4945.44	0.00117722	13534.3	0.00117722	0.00117722	0.00117722	0.00117722	0.00117722	0.00117722	0.00117722	0.00117722	0.00117722	0.00117722	0.00117722	0.00117722	0.00117722	0.00117722	0.00117722	0.00117722	0.00117722	471.229	0.00117722	0.00117722	0.00117722	0.00117722	0.00117722	0.00117722	0.00117722	0.00117722	0.00117722	0.00117722	0.00117722	0.00117722	0.00117722	0.00117722	0.00117722
methyl propionate	3.11064	554-12-1	3701.55	11513.6	11273.9	11316.5	22670.1	5166.24	0.00117722	0.00117722	0.00117722	0.00117722	0.00117722	0.00117722	0.00117722	0.00117722	0.00117722	0.00117722	0.00117722	0.00117722	0.00117722	0.00117722	0.00117722	0.00117722	0.00117722	0.00117722	0.00117722	0.00117722	0.00117722	0.00117722	0.00117722	0.00117722	0.00117722	0.00117722	0.00117722	0.00117722	0.00117722	0.00117722
2-methylbutyraldehyde	3.19985	96-17-3	2838.57	4580.58	4056.38	5232.83	10148.4	5279.06	921.09	782.06	897.824	800.619	511.064	414.871	2026.38	0.00117722	1500.37	1593.83	1553.61	1260.6	658.008	851.784	917.989	1155.53	697.856	850.917	840.801	0.00117722	685.825	555.689	0.00117722	0.00117722	563.93	0.00117722	0.00117722	0.00117722	128.149	292.576
3-methylbutanal	3.25612	590-86-3	0.00117722	0.00117722	0.00117722	0.00117722	0.00117722	0.00117722	0.00117722	0.00117722	0.00117722	0.00117722	0.00117722	0.00117722	0.00117722	0.00117722	0.00117722	0.00117722	0.00117722	0.00117722	473.414	649.863	931.747	895.119	503.618	634.379	0.00117722	0.00117722	0.00117722	0.00117722	0.00117722	0.00117722	0.00117722	0.00117722	0.00117722	0.00117722	0.00117722	0.00117722
Hydroxymethyl 2-hydroxy-2-methylpropionate	3.27646		0.00117722	0.00117722	0.00117722	0.00117722	0.00117722	0.00117722	0.00117722	0.00117722	729.28	1295.5	658.912	0.00117722	0.00117722	0.00117722	0.00117722	0.00117722	0.00117722	0.00117722	0.00117722	0.00117722	0.00117722	0.00117722	0.00117722	0.00117722	0.00117722	0.00117722	0.00117722	0.00117722	0.00117722	0.00117722	0.00117722	0.00117722	0.00117722	0.00117722	0.00117722	0.00117722
methyl isobutyrate	3.33915	547-63-7	0.00117722	58.4981	113.916	49.3734	94.5422	79.4801	0.00117722	0.00117722	0.00117722	0.00117722	0.00117722	0.00117722	0.00117722	0.00117722	0.00117722	0.00117722	0.00117722	0.00117722	0.00117722	0.00117722	0.00117722	0.00117722	0.00117722	0.00117722	0.00117722	0.00117722	0.00117722	0.00117722	0.00117722	0.00117722	0.00117722	0.00117722	0.00117722	0.00117722	0.00117722	0.00117722
dichloromethane	3.48714	75-09-2	0.00117722	0.00117722	0.00117722	0.00117722	0.00117722	0.00117722	174.938	80.9606	124.919	108.142	0.00117722	0.00117722	0.00117722	0.00117722	0.00117722	0.00117722	0.00117722	0.00117722	0.00117722	0.00117722	0.00117722	0.00117722	0.00117722	0.00117722	0.00117722	167.185	0.00117722	53.3779	0.00117722	0.00117722	0.00117722	0.00117722	0.00117722	0.00117722	0.00117722	35.9193
isopropanol	3.52511	67-63-0	0.00117722	0.00117722	0.00117722	0.00117722	0.00117722	0.00117722	0.00117722	0.00117722	0.00117722	0.00117722	0.00117722	0.00117722	0.00117722	0.00117722	0.00117722	0.00117722	0.00117722	0.00117722	0.00117722	109.705	143.296	144.559	227.672	142.552	0.00117722	0.00117722	0.00117722	0.00117722	0.00117722	0.00117722	0.00117722	0.00117722	0.00117722	0.00117722	0.00117722	0.00117722
ethanol	3.59473	64-17-5	12949.4	8102.28	6181.05	8966.87	10176.5	5951.4	6862.55	5994.74	6679.58	5739.95	4372.36	3928.49	29117.1	26723.2	24624.9	29275.8	27886.2	25218.5	0.00117722	0.00117722	0.00117722	0.00117722	0.00117722	0.00117722	1687.21	1516.53	1684.44	1421.47	1798.33	1522.55	1915.54	1360.6	1634.08	1361.98	1378.96	1372.94
2-ethylfuran	3.77047	3208-16-0	3408.79	6317.01	6123.29	4539.53	8567.54	5829.15	721.254	927.548	845.071	721.343	595.524	514.464	0.00117722	0.00117722	0.00117722	0.00117722	0.00117722	0.00117722	549.638	485.254	427.149	460.811	683.364	562.129	97.6913	81.0123	0.00117722	63.3429	102.542	111.288	148.761	0.00117722	91.5589	59.2831	130.049	56.5367
methoxyacetic anhydride	3.89919	19500-95-9	0.00117722	0.00117722	0.00117722	0.00117722	0.00117722	0.00117722	0.00117722	0.00117722	0.00117722	0.00117722	0.00117722	0.00117722	34.3524	0.00117722	0.00117722	0.00117722	0.00117722	0.00117722	0.00117722	0.00117722	0.00117722	0.00117722	0.00117722	0.00117722	0.00117722	0.00117722	0.00117722	0.00117722	0.00117722	0.00117722	0.00117722	0.00117722	0.00117722	0.00117722	0.00117722	0.00117722
ethyl propionate	4.04005	105-37-3	0.00117722	0.00117722	0.00117722	0.00117722	0.00117722	0.00117722	0.00117722	0.00117722	0.00117722	0.00117722	0.00117722	0.00117722	0.00117722	0.00117722	0.00117722	0.00117722	0.00117722	0.00117722	0.00117722	0.00117722	0.00117722	0.00117722	0.00117722	0.00117722	4.39033	1.81504	3.13302	12.6846	3.39462	2.43741	10.5373	14.947	19.5816	9.9559	6.83568	16.7727
n-propyl acetate	4.2139	109-60-4	164.142	0.00117722	0.00117722	0.00117722	0.00117722	0.00117722	1182.74	792.861	789.247	828.353	371.914	35.641	2036.12	1793.8	1391.09	1778.6	1546.18	1368.55	0.00117722	0.00117722	0.00117722	0.00117722	0.00117722	0.00117722	144.123	122.448	150.72	136.888	98.0359	62.0657	163.549	142.261	167.401	100.169	68.3614	102.411
2-Diethylamino-N-[4-(2-diethylamino-acetylamino)-3,3-dimethoxy-biphenyl-4-yl]-acetamide	4.22139		0.00117722	0.00117722	0.00117722	0.00117722	0.00117722	0.00117722	0.00117722	0.00117722	0.00117722	0.00117722	0.00117722	0.00117722	0.00117722	0.00117722	0.00117722	0.00117722	0.00117722	0.00117722	0.00117722	0.00117722	0.00117722	0.00117722	0.00117722	58.0402	0.00117722	0.00117722	0.00117722	0.00117722	0.00117722	0.00117722	0.00117722	0.00117722	0.00117722	0.00117722	0.00117722	0.00117722
diacetyl	4.23131	431-03-8	0.00117722	0.00117722	10298.5	0.00117722	0.00117722	5317.49	0.00117722	0.00117722	0.00117722	0.00117722	0.00117722	0.00117722	0.00117722	0.00117722	0.00117722	0.00117722	0.00117722	0.00117722	0.00117722	0.00117722	0.00117722	0.00117722	0.00117722	0.00117722	0.00117722	0.00117722	12.4558	0.00117722	0.00117722	0.00117722	0.00117722	0.00117722	0.00117722	0.00117722	0.00117722	0.00117722
methyl isocyanate	4.25357	624-83-9	0.00117722	0.00117722	0.00117722	0.00117722	0.00117722	0.00117722	0.00117722	0.00117722	0.00117722	0.00117722	0.00117722	0.00117722	0.00117722	0.00117722	0.00117722	12.6595	0.00117722	0.00117722	0.00117722	0.00117722	0.00117722	0.00117722	0.00117722	0.00117722	0.00117722	0.00117722	0.00117722	0.00117722	0.00117722	0.00117722	0.00117722	0.00117722	0.00117722	0.00117722	0.00117722	0.00117722
1,2,5-thiadiazole	4.26431	288-39-1	0.00117722	0.00117722	0.00117722	0.00117722	0.00117722	0.00117722	0.00117722	0.00117722	0.00117722	0.00117722	0.00117722	0.00117722	0.00117722	0.00117722	0.00117722	0.00117722	0.00117722	0.00117722	0.00117722	0.00117722	0.00117722	0.00117722	1420.68	0.00117722	0.00117722	0.00117722	0.00117722	0.00117722	0.00117722	0.00117722	0.00117722	0.00117722	0.00117722	0.00117722	0.00117722	0.00117722
pentanal	4.27054	110-62-3	5605.25	5749.21	10298.5	6857.21	13615.7	5317.49	0.00117722	0.00117722	0.00117722	0.00117722	0.00117722	0.00117722	0.00117722	0.00117722	0.00117722	0.00117722	0.00117722	0.00117722	6777.03	7136.31	6044.66	7449.67	7508.1	6254.65	0.00117722	0.00117722	0.00117722	0.00117722	0.00117722	0.00117722	0.00117722	0.00117722	0.00117722	0.00117722	0.00117722	0.00117722
4H-1-Benzopyran-2-carboxylic acid, 6-amino-4-oxo-, ethyl ester	4.33267	30095-81-9	1062.57	1187.79	1676.08	1435.14	2995.77	1077.59	0.00117722	0.00117722	0.00117722	0.00117722	0.00117722	0.00117722	0.00117722	0.00117722	0.00117722	0.00117722	0.00117722	0.00117722	1793.87	1488.15	1388.94	1176.13	1657.39	1456.95	0.00117722	0.00117722	0.00117722	0.00117722	0.00117722	0.00117722	0.00117722	0.00117722	0.00117722	0.00117722	0.00117722	0.00117722
dimethyl carbonate	4.45891	616-38-6	54.8103	0.00117722	0.00117722	0.00117722	0.00117722	0.00117722	0.00117722	0.00117722	0.00117722	0.00117722	0.00117722	0.00117722	0.00117722	0.00117722	0.00117722	0.00117722	0.00117722	0.00117722	0.00117722	83.7601	0.00117722	0.00117722	0.00117722	0.00117722	0.00117722	0.00117722	0.00117722	0.00117722	0.00117722	0.00117722	0.00117722	0.00117722	0.00117722	0.00117722	0.00117722	0.00117722
methyl n-butyrate	4.60959	623-42-7	0.00117722	0.00117722	0.00117722	0.00117722	0.00117722	0.00117722	0.00117722	0.00117722	0.00117722	0.00117722	0.00117722	0.00117722	0.00117722	0.00117722	0.00117722	0.00117722	0.00117722	0.00117722	0.00117722	0.00117722	0.00117722	0.00117722	0.00117722	0.00117722	105.967	112.23	105.213	95.9898	76.1471	131.359	46.9249	41.7077	45.1823	31.096	28.0341	43.5066
acetonitrile	4.85004	75-05-8	0.00117722	0.00117722	0.00117722	0.00117722	0.00117722	0.00117722	7.64825	1.59025	2.04346	4.81091	10.758	11.6775	1.02552	1.31191	10.558	10.5108	1.35326	2.34703	0.00117722	0.00117722	0.00117722	0.00117722	0.00117722	0.00117722	2.63635	11.6219	0.00117722	22.918	0.00117722	0.00117722	0.00117722	0.00117722	20.3634	8.21841	0.00117722	0.00117722
methylisonitrile	4.85416	593-75-9	0.00117722	0.00117722	0.00117722	0.00117722	0.00117722	0.00117722	0.00117722	0.00117722	0.00117722	0.00117722	0.00117722	0.00117722	0.00117722	0.00117722	0.00117722	0.00117722	0.00117722	0.00117722	0.00117722	0.00117722	0.00117722	0.00117722	0.00117722	0.00117722	0.00117722	0.00117722	0.00117722	0.00117722	0.00117722	0.00117722	0.00117722	0.00117722	0.00117722	0.00117722	0.00117722	8.59284
n-decane	4.92702	124-18-5	14.5031	30.1824	0.00117722	35.1868	36.5507	0.00117722	0.00117722	0.00117722	0.00117722	0.00117722	0.00117722	0.00117722	0.00117722	0.00117722	0.00117722	13.0994	0.00117722	0.00117722	0.00117722	0.00117722	0.00117722	56.324	0.00117722	0.00117722	0.00117722	0.00117722	0.00117722	0.00117722	0.00117722	0.00117722	0.00117722	18.3689	14.4612	8.7961	0.00117722	13.6559
methyl 1-methylcyclopropyl ketone	4.97213	1567-75-5	0.00117722	0.00117722	0.00117722	0.00117722	0.00117722	0.00117722	0.00117722	0.00117722	0.00117722	0.00117722	0.00117722	0.00117722	14.8226	43.8243	13.9602	0.00117722	54.4407	13.1125	0.00117722	0.00117722	0.00117722	0.00117722	0.00117722	0.00117722	0.00117722	0.00117722	0.00117722	0.00117722	0.00117722	0.00117722	0.00117722	0.00117722	0.00117722	0.00117722	0.00117722	0.00117722
methyl 2-methylbutyrate	5.01654	868-57-5	726.06	1565.85	1174.24	972.239	2151.22	1445.89	277.191	248.986	259.266	332.525	355.175	249.32	0.00117722	0.00117722	0.00117722	0.00117722	0.00117722	0.00117722	0.00117722	0.00117722	0.00117722	0.00117722	0.00117722	0.00117722	32.408	15.357	50.7292	8.19543	17.3913	9.67504	0.00117722	0.00117722	0.00117722	0.00117722	0.00117722	0.00117722
1-pentene-3-one	5.25545	1629-58-9	81.0696	168.925	177.948	115.341	146.221	151.751	18.5891	23.921	23.4623	31.664	267.618	245.125	2.66578	0.00117722	3.26364	8.1968	0.00117722	1.87153	0.00117722	0.00117722	0.00117722	0.00117722	0.00117722	0.00117722	9.41506	0.00117722	6.74691	9.35857	0.00117722	0.00117722	227.976	116.692	135.818	118.804	15.6254	0.00117722
isobutyl acetate	5.36318	110-19-0	0.00117722	0.00117722	0.00117722	0.00117722	0.00117722	0.00117722	0.00117722	0.00117722	0.00117722	0.00117722	0.00117722	0.00117722	7.44879	2.47622	3.23174	0.00117722	0.00117722	0.00117722	0.00117722	0.00117722	0.00117722	0.00117722	0.00117722	0.00117722	0.00117722	2.12656	16.3631	0.00117722	0.723652	0.00117722	6.83412	6.14814	8.91483	0.317517	0.00117722	5.12041
chloroform	5.45201	67-66-3	0.00117722	0.00117722	0.00117722	0.00117722	0.00117722	0.00117722	0.00117722	4.92124	0.00117722	0.00117722	0.00117722	12.3989	0.00117722	0.00117722	0.00117722	0.00117722	0.00117722	0.00117722	0.00117722	0.00117722	0.00117722	0.00117722	0.00117722	0.00117722	0.00117722	0.00117722	0.00117722	0.00117722	0.00117722	0.00117722	6.62727	5.04496	7.12117	2.47915	1.19251	2.67858
2-propylfuran	5.57932	4229-91-8	24.5491	63.3232	102.7	0.00117722	0.00117722	40.6355	0.00117722	0.00117722	0.00117722	0.00117722	0.00117722	0.00117722	0.00117722	0.00117722	0.00117722	0.00117722	0.00117722	0.00117722	0.00117722	0.00117722	0.00117722	0.00117722	0.00117722	0.00117722	0.00117722	0.00117722	0.00117722	0.00117722	0.00117722	0.00117722	0.00117722	0.00117722	0.00117722	0.00117722	0.00117722	0.00117722
toluene	5.70297	108-88-3	231.083	361.885	492.792	81.923	722.041	335.028	0.00117722	0.00117722	0.00117722	0.00117722	0.00117722	0.00117722	0.00117722	0.00117722	0.00117722	0.00117722	0.00117722	0.00117722	697.524	899.42	114.301	271.761	770.215	638.87	0.00117722	0.00117722	0.00117722	0.00117722	0.00117722	0.00117722	0.00117722	0.00117722	0.00117722	0.00117722	0.00117722	0.00117722
(z)-crotonaldehyde	5.76317	15798-64-8	282.32	149.957	0.00117722	327.533	330.268	132.44	0.00117722	0.00117722	0.00117722	0.00117722	0.00117722	0.00117722	0.00117722	0.00117722	0.00117722	0.00117722	0.00117722	0.00117722	0.00117722	899.42	0.00117722	0.00117722	0.00117722	0.00117722	0.00117722	0.00117722	0.00117722	0.00117722	0.00117722	0.00117722	0.00117722	0.00117722	0.00117722	0.00117722	0.00117722	0.00117722
crotonaldehyde	5.76688	4170-30-3	0.00117722	0.00117722	492.792	0.00117722	0.00117722	0.00117722	0.00117722	0.00117722	0.00117722	0.00117722	0.00117722	0.00117722	0.00117722	0.00117722	0.00117722	0.00117722	0.00117722	0.00117722	0.00117722	0.00117722	0.00117722	0.00117722	770.215	0.00117722	0.00117722	0.00117722	0.00117722	0.00117722	0.00117722	0.00117722	0.00117722	0.00117722	0.00117722	0.00117722	0.00117722	0.00117722
(e)-crotonaldehyde	5.97736	123-73-9	0.00117722	0.00117722	0.00117722	0.00117722	0.00117722	0.00117722	0.00117722	0.00117722	0.00117722	38.8595	0.00117722	0.00117722	0.00117722	0.00117722	0.00117722	0.00117722	9.74701	0.00117722	0.00117722	0.00117722	0.00117722	1039.34	0.00117722	638.87	0.00117722	0.00117722	0.00117722	0.00117722	0.00117722	0.00117722	0.00117722	0.00117722	0.00117722	0.00117722	0.00117722	0.00117722
ethyl n-butyrate	6.03493	105-54-4	0.00117722	0.00117722	0.00117722	0.00117722	0.00117722	0.00117722	22.9285	10.0478	4.78951	0.00117722	0.00117722	0.00117722	46.4487	38.6234	57.2277	40.1975	35.815	43.838	0.00117722	0.00117722	0.00117722	0.00117722	0.00117722	0.00117722	227.124	381.174	269.8	283.42	185.552	413.539	1661.3	1896.88	2180.27	1048.71	852.041	1486.22
n-propanol	6.03918	71-23-8	7987.05	15144.7	13987.2	9732.54	19963	13998.4	3321.93	2965.52	3591.63	2929.14	2279.98	0.00117722	0.00117722	1723.23	1883.4	0.00117722	0.00117722	2230.75	0.00117722	142.249	0.00117722	7.20138	0.00117722	0.00117722	0.00117722	0.00117722	0.00117722	0.00117722	0.00117722	286.177	0.00117722	0.00117722	0.00117722	0.00117722	0.00117722	0.00117722
1-aziridineethanamine	6.07659	4025-37-0	0.00117722	0.00117722	0.00117722	0.00117722	0.00117722	0.00117722	0.00117722	0.00117722	0.00117722	0.00117722	0.00117722	0.00117722	0.00117722	0.00117722	0.00117722	0.00117722	0.00117722	0.00117722	0.00117722	0.00117722	0.00117722	0.00117722	0.00117722	0.00117722	0.00117722	0.00117722	0.00117722	0.00117722	0.00117722	0.00117722	0.00117722	0.00117722	0.00117722	482.037	0.00117722	0.00117722
octane, 2,3,6,7-tetramethyl-	6.15108	52670-34-5	0.00117722	0.00117722	0.00117722	0.00117722	0.00117722	0.00117722	0.00117722	0.00117722	0.00117722	0.00117722	0.00117722	0.00117722	0.00117722	0.00117722	0.00117722	0.00117722	0.00117722	0.00117722	0.00117722	0.00117722	0.00117722	57.4866	9.63655	0.00117722	0.00117722	0.00117722	108.615	0.00117722	0.00117722	63.3132	0.00117722	0.00117722	0.00117722	0.00117722	0.00117722	0.00117722
5,7-dimethylundecane	6.25425	17312-83-3	0.00117722	0.00117722	0.00117722	0.00117722	0.00117722	0.00117722	0.00117722	0.00117722	0.00117722	0.00117722	0.00117722	0.00117722	0.00117722	0.00117722	0.00117722	0.00117722	0.00117722	0.00117722	0.00117722	0.00117722	0.00117722	0.00117722	0.00117722	0.00117722	0.00117722	0.00117722	0.00117722	0.00117722	0.00117722	15.4669	0.00117722	0.00117722	0.00117722	0.00117722	137.585	0.00117722
decane, 2,4,6-trimethyl-	6.25722	62108-27-4	0.00117722	0.00117722	0.00117722	0.00117722	0.00117722	0.00117722	0.00117722	0.00117722	0.00117722	0.00117722	993.128	2142.61	0.00117722	0.00117722	0.00117722	0.00117722	614.447	0.00117722	0.00117722	0.00117722	0.00117722	0.00117722	0.00117722	0.00117722	98.2404	0.00117722	0.00117722	0.00117722	0.00117722	0.00117722	0.00117722	0.00117722	0.00117722	0.00117722	0.00117722	0.00117722
dodecane, 2,6,11-trimethyl-	6.25769	31295-56-4	0.00117722	0.00117722	0.00117722	0.00117722	0.00117722	0.00117722	0.00117722	0.00117722	0.00117722	0.00117722	0.00117722	0.00117722	0.00117722	0.00117722	0.00117722	0.00117722	0.00117722	0.00117722	0.00117722	0.00117722	0.00117722	0.00117722	0.00117722	0.00117722	0.00117722	0.00117722	0.00117722	107.638	80.5225	0.00117722	0.00117722	0.00117722	0.00117722	0.00117722	0.00117722	0.00117722
ethyl-2-methyl butyrate	6.30068	7452-79-1	355.383	985.737	594.219	482.749	1058.33	899.502	1991.46	1979.55	2640.94	1804.86	1279.51	1174.66	524.133	496.097	765.974	0.00117722	1044.25	924.33	0.00117722	0.00117722	0.00117722	0.00117722	0.00117722	0.00117722	439.413	302.384	399.54	0.00117722	0.00117722	247.541	18.3085	0.00117722	60.1492	0.00117722	0.00117722	83.7742
nonane, 4,5-dimethyl-	6.39461	17302-23-7	0.00117722	0.00117722	0.00117722	0.00117722	0.00117722	0.00117722	456.282	0.00117722	0.00117722	0.00117722	0.00117722	0.00117722	0.00117722	0.00117722	0.00117722	3075.59	200.288	204.573	0.00117722	0.00117722	0.00117722	0.00117722	0.00117722	0.00117722	0.00117722	67.8313	0.00117722	0.00117722	0.00117722	0.00117722	0.00117722	0.00117722	0.00117722	0.00117722	0.00117722	0.00117722
4,6-dimethyldodecane	6.40131	61141-72-8	0.00117722	0.00117722	0.00117722	0.00117722	0.00117722	0.00117722	0.00117722	0.00117722	0.00117722	347.168	0.00117722	0.00117722	0.00117722	0.00117722	0.00117722	0.00117722	0.00117722	0.00117722	0.00117722	0.00117722	0.00117722	0.00117722	0.00117722	0.00117722	0.00117722	0.00117722	0.00117722	0.00117722	0.00117722	0.00117722	0.00117722	0.00117722	0.00117722	0.00117722	0.00117722	0.00117722
2,3-pentanedione	6.43184	600-14-6	10.2995	4.1043	19.4848	9.63718	31.5604	14.5601	766.959	726.747	0.00117722	0.00117722	0.00117722	437.594	0.00117722	0.00117722	297.204	0.00117722	0.00117722	0.00117722	0.00117722	0.00117722	0.00117722	0.00117722	0.00117722	0.00117722	0.00117722	0.00117722	0.00117722	0.00117722	0.00117722	0.00117722	0.00117722	0.00117722	0.00117722	1.79856	266.845	0.00117722
3-ethyl-2-methylheptane	6.63114	14676-29-0	0.00117722	0.00117722	0.00117722	0.00117722	0.00117722	0.00117722	0.00117722	0.00117722	0.00117722	0.00117722	0.00117722	0.00117722	0.00117722	0.00117722	0.00117722	0.00117722	0.00117722	0.00117722	0.00117722	0.00117722	0.00117722	0.00117722	0.00117722	0.00117722	0.00117722	297.026	0.00117722	0.00117722	0.00117722	0.00117722	0.00117722	0.00117722	0.00117722	0.00117722	0.00117722	0.00117722
1-penten-3-one, 2-methyl-	6.82143	25044-01-3	0.00117722	0.00117722	0.00117722	0.00117722	0.00117722	0.00117722	0.00117722	0.00117722	0.00117722	0.00117722	0.00117722	0.00117722	0.00117722	0.00117722	0.00117722	0.00117722	0.00117722	0.00117722	0.00117722	0.00117722	0.00117722	0.00117722	0.00117722	0.00117722	0.00117722	0.00117722	0.00117722	0.00117722	279.275	142.823	0.00117722	0.00117722	0.00117722	0.00117722	0.00117722	0.00117722
n-butyl acetate	6.86236	123-86-4	0.00117722	1267.63	1052.22	0.00117722	1294.06	1175.48	2219.81	1404.88	1262.05	1316.74	793.531	0.00117722	9363.29	8824.11	6306.66	2263.97	3458.6	3974.68	0.00117722	0.00117722	0.00117722	0.00117722	0.00117722	0.00117722	394.73	542.843	536.202	413.285	552.595	628.138	0.00117722	953.729	969.036	739.451	390.049	681.264
dimethyl disulfide	6.86753	624-92-0	0.00117722	0.00117722	0.00117722	0.00117722	0.00117722	0.00117722	0.00117722	0.00117722	0.00117722	0.00117722	0.00117722	0.00117722	0.00117722	0.00117722	0.00117722	0.00117722	0.00117722	0.00117722	0.00117722	0.00117722	0.00117722	0.00117722	0.00117722	0.00117722	12.2349	0.00117722	0.00117722	0.00117722	0.00117722	0.00117722	0.00117722	0.00117722	0.00117722	40.3838	0.00117722	0.00117722
hexaldehyde	7.08426	66-25-1	59074.9	77578.2	84661.1	50895.1	98812.5	66905.7	1795.47	941.759	0.00117722	0.00117722	713.401	1214.95	84.3878	0.00117722	76.5429	40.1812	45.2931	70.1383	0.00117722	0.00117722	0.00117722	0.00117722	0.00117722	0.00117722	239.665	266.649	183.897	21.3811	41.1276	220.804	2411.18	756.911	1646.86	300.213	240.996	0.00117722
n-undecane	7.60451	1120-21-4	0.00117722	1791.22	0.00117722	707.415	1211.84	1618.7	0.00117722	0.00117722	0.00117722	0.00117722	0.00117722	0.00117722	0.00117722	0.00117722	0.00117722	0.00117722	0.00117722	0.00117722	0.00117722	0.00117722	0.00117722	9829.54	0.00117722	0.00117722	0.00117722	0.00117722	0.00117722	0.00117722	0.00117722	0.00117722	0.00117722	0.00117722	0.00117722	0.00117722	0.00117722	0.00117722
isobutyl alcohol	7.82608	78-83-1	2317.79	4526.47	0.00117722	0.00117722	0.00117722	4288.88	1013.27	821.258	0.00117722	0.00117722	0.00117722	124.104	172.479	108.398	144.181	138.778	50.8094	53.5022	0.00117722	0.00117722	0.00117722	0.00117722	0.00117722	0.00117722	0.00117722	0.00117722	0.00117722	0.00117722	0.00117722	0.00117722	0.00117722	41.8353	32.0495	0.00117722	50.9377	0.00117722
allyl alcohol	8.40344	107-18-6	74.8426	0.00117722	63.4094	0.00117722	0.00117722	143.532	0.00117722	0.00117722	0.00117722	0.00117722	0.00117722	0.00117722	0.00117722	0.00117722	0.00117722	0.00117722	0.00117722	0.00117722	0.00117722	0.00117722	0.00117722	0.00117722	0.00117722	0.00117722	0.00117722	0.00117722	0.00117722	0.00117722	0.00117722	0.00117722	0.00117722	0.00117722	0.00117722	0.00117722	0.00117722	0.00117722
trans-2-pentenal	8.50869	1576-87-0	292.761	256.555	601.205	0.00117722	0.00117722	0.00117722	5.8583	0.00117722	0.00117722	0.00117722	0.00117722	29.9941	0.00117722	0.00117722	0.00117722	0.00117722	0.00117722	47.604	0.00117722	0.00117722	120.631	0.00117722	96.0178	119.083	0.00117722	0.00117722	0.00117722	0.00117722	0.00117722	0.00117722	7.35494	0.00117722	33.0836	16.1797	0.00117722	211.091
Cyclobut-1-enylmethanol	8.5092	89182-08-1	0.00117722	0.00117722	0.00117722	0.00117722	687.283	0.00117722	0.00117722	0.00117722	0.00117722	0.00117722	0.00117722	0.00117722	0.00117722	0.00117722	0.00117722	0.00117722	0.00117722	0.00117722	0.00117722	0.00117722	0.00117722	0.00117722	0.00117722	0.00117722	0.00117722	0.00117722	0.00117722	0.00117722	0.00117722	0.00117722	0.00117722	0.00117722	0.00117722	0.00117722	0.00117722	0.00117722
ethylbenzene	8.57427	100-41-4	0.00117722	0.00117722	0.00117722	0.00117722	0.00117722	0.00117722	0.00117722	3.87872	2.94742	39.3021	3.13638	6.68087	4.27397	35.0851	0.050292	17.9257	0.00117722	0.00117722	0.00117722	0.00117722	0.00117722	0.00117722	0.00117722	0.00117722	1.85023	0.00117722	0.00117722	0.96267	0.969628	4.71147	6.76954	0.00117722	0.0616245	1.93695	0.0824194	72.6827
2-butylfuran	8.5994	4466-24-4	79.2726	55.047	0.00117722	0.00117722	0.00117722	118.284	0.00117722	0.00117722	0.00117722	0.00117722	0.00117722	0.00117722	0.00117722	0.00117722	0.00117722	0.00117722	0.00117722	0.00117722	3.78296	0.00117722	0.00117722	39.0717	9.56704	15.6283	0.00117722	0.00117722	0.00117722	0.00117722	0.00117722	0.00117722	0.00117722	0.00117722	0.00117722	0.00117722	0.00117722	0.00117722
2,3-hexanedione	8.6283	3848-24-6	0.00117722	224.561	0.00117722	0.00117722	211.44	118.284	0.00117722	0.00117722	0.00117722	0.00117722	0.00117722	0.00117722	0.00117722	0.00117722	0.00117722	0.00117722	0.00117722	0.00117722	0.00117722	0.00117722	0.00117722	0.00117722	0.00117722	0.00117722	0.00117722	0.00117722	0.00117722	0.00117722	0.00117722	0.00117722	0.00117722	0.00117722	0.00117722	0.00117722	0.00117722	0.00117722
2-methylbutyl acetate	8.66301	624-41-9	0.00117722	0.00117722	0.00117722	0.00117722	0.00117722	0.00117722	0.00117722	0.00117722	0.00117722	0.00117722	0.00117722	0.00117722	103.279	100.849	56.2937	67.6044	0.00117722	0.00117722	0.00117722	0.00117722	0.00117722	0.00117722	0.00117722	0.00117722	0.00117722	0.00117722	0.00117722	0.00117722	0.00117722	0.00117722	0.00117722	41.0004	0.00117722	0.00117722	0.00117722	0.00117722
4-xylene	8.68793	106-42-3	132.35	0.00117722	0.00117722	0.00117722	0.00117722	0.00117722	0.00117722	52.1931	0.00117722	0.00117722	0.00117722	5.1997	0.00117722	27.4838	0.00117722	56.9975	6.20254	0.00117722	22.292	54.2242	0.00117722	0.00117722	0.00117722	0.00117722	0.00117722	0.00117722	7.58386	0.00117722	0.00117722	0.00117722	0.00117722	0.00117722	0.00117722	0.00117722	0.00117722	0.00117722
1-methoxy-2-hydroxypropane	8.76898	107-98-2	0.00117722	765.538	0.00117722	0.00117722	0.00117722	740.064	20.7833	49.029	35.1539	0.00117722	48.116	68.3617	144.141	40.1329	40.0107	116.674	22.4962	58.6684	0.00117722	0.00117722	0.00117722	265.138	225.706	0.00117722	15.7416	4.04219	9.77923	17.3259	39.2764	40.4422	123.544	51.6862	74.2677	138.776	167.261	64.0444
3-hexenal, (3z)-	8.8224	6789-80-6	0.00117722	0.00117722	149.817	0.00117722	0.00117722	0.00117722	0.00117722	0.00117722	0.00117722	0.00117722	0.00117722	0.00117722	0.00117722	0.00117722	0.00117722	0.00117722	0.00117722	0.00117722	748.325	0.00117722	620.382	0.00117722	950.513	0.00117722	0.00117722	0.00117722	0.00117722	0.00117722	0.00117722	0.00117722	0.00117722	0.00117722	0.00117722	0.00117722	0.00117722	0.00117722
4,6-Octadiyn-3-one, 2-methyl-	8.82842	29743-33-7	0.00117722	0.00117722	0.00117722	0.00117722	0.00117722	0.00117722	0.00117722	0.00117722	0.00117722	0.00117722	0.00117722	0.00117722	0.00117722	0.00117722	0.00117722	0.00117722	0.00117722	13.1896	0.00117722	0.00117722	0.00117722	0.00117722	0.00117722	0.00117722	0.00117722	0.00117722	0.00117722	0.00117722	0.00117722	0.00117722	0.00117722	0.00117722	0.00117722	0.00117722	0.00117722	0.00117722
propyl 2-methylbutyrate	8.96884	37064-20-3	681.03	1048.47	1425.79	0.00117722	0.00117722	1014.66	438.796	526.063	523.088	825.707	655.018	415.888	0.00117722	4.48299	10.4757	2.08917	7.41834	3.91354	0.00117722	0.00117722	0.00117722	0.00117722	0.00117722	0.00117722	0.00117722	0.00117722	0.00117722	0.00117722	0.00117722	0.00117722	0.00117722	0.00117722	0.00117722	0.00117722	0.00117722	0.00117722
2-methyl-4-pentenal	8.97154	5187-71-3	0.00117722	0.00117722	0.00117722	0.00117722	0.00117722	0.00117722	0.00117722	0.00117722	0.00117722	0.00117722	0.00117722	0.00117722	0.00117722	0.00117722	0.00117722	0.00117722	0.00117722	0.00117722	0.00117722	481.955	0.00117722	575.39	0.00117722	0.00117722	0.00117722	0.00117722	0.00117722	0.00117722	0.00117722	0.00117722	0.00117722	0.00117722	0.00117722	0.00117722	0.00117722	0.00117722
3-hexenal	8.99089	4440-65-7	0.00117722	0.00117722	0.00117722	0.00117722	0.00117722	0.00117722	0.00117722	0.00117722	0.00117722	0.00117722	0.00117722	0.00117722	0.00117722	0.00117722	0.00117722	0.00117722	0.00117722	0.00117722	0.00117722	0.00117722	438.249	0.00117722	702.068	401.056	0.00117722	0.00117722	0.00117722	0.00117722	0.00117722	0.00117722	0.00117722	0.00117722	0.00117722	0.00117722	0.00117722	0.00117722
2-xylene	9.00957	95-47-6	0.00117722	0.00117722	0.00117722	0.00117722	0.00117722	0.00117722	1.00342	0.00117722	23.2064	98.2949	57.1872	4.06554	23.4243	0.00117722	15.3025	0.00117722	0.00117722	21.1619	0.00117722	0.00117722	0.00117722	0.00117722	0.00117722	0.00117722	0.00117722	4.04219	0.00117722	0.00117722	11.0333	0.00117722	11.058	13.1542	33.0836	23.1016	34.4554	242.503
octene-1,2-oxide	9.04701	2984-50-1	211.393	0.00117722	359.269	0.00117722	0.00117722	0.00117722	0.00117722	0.00117722	0.00117722	0.00117722	0.00117722	0.00117722	0.00117722	0.00117722	0.00117722	0.00117722	0.00117722	0.00117722	0.00117722	0.00117722	0.00117722	0.00117722	0.00117722	0.00117722	0.00117722	0.00117722	0.00117722	0.00117722	0.00117722	0.00117722	0.00117722	0.00117722	0.00117722	0.00117722	0.00117722	0.00117722
butyl isobutyrate	9.27758	97-87-0	78.0461	39.239	0.00117722	0.00117722	0.00117722	60.5815	0.00117722	0.00117722	0.00117722	0.00117722	0.00117722	0.00117722	0.00117722	0.00117722	0.00117722	0.00117722	0.00117722	0.00117722	0.00117722	0.00117722	0.00117722	0.00117722	0.00117722	0.00117722	0.00117722	0.00117722	0.00117722	0.00117722	0.00117722	0.00117722	0.00117722	0.00117722	0.00117722	0.00117722	0.00117722	0.00117722
n-butyl alcohol	9.42751	71-36-3	13876.6	15173.7	6483.52	0.00117722	0.00117722	10819.4	8391.15	7402.24	7614.22	7105.1	5544.26	4704.43	4555.7	3909.22	4316.65	4355.03	1977.93	2539.68	0.00117722	0.00117722	0.00117722	0.00117722	0.00117722	0.00117722	29.6795	36.3044	9.03581	17.2533	19.2248	0.00117722	136.719	76.4851	123.988	81.7166	122.96	0.00117722
myrcene	9.71065	123-35-3	0.00117722	2662.67	0.00117722	0.00117722	0.00117722	0.00117722	0.00117722	0.00117722	0.00117722	0.00117722	0.00117722	0.00117722	0.00117722	0.00117722	0.00117722	0.00117722	0.00117722	0.00117722	0.00117722	0.00117722	78.4813	0.00117722	0.00117722	65.3586	0.00117722	0.00117722	0.00117722	0.00117722	0.00117722	0.00117722	0.00117722	0.00117722	0.00117722	0.00117722	0.00117722	0.00117722
1-penten-3-ol	9.86958	616-25-1	0.00117722	140.458	186.109	0.00117722	0.00117722	114.23	0.00117722	0.00117722	0.00117722	0.00117722	0.00117722	0.00117722	0.00117722	0.00117722	0.00117722	0.00117722	0.00117722	0.00117722	0.00117722	0.00117722	138.687	0.00117722	0.00117722	126.131	0.00117722	0.00117722	0.00117722	0.00117722	0.00117722	0.00117722	0.00117722	0.00117722	0.00117722	0.00117722	0.00117722	0.00117722
2-butenoic acid, ethyl ester, (z)-	9.94882	6776-19-8	0.00117722	0.00117722	0.00117722	0.00117722	0.00117722	0.00117722	0.00117722	0.00117722	0.00117722	0.00117722	0.00117722	0.00117722	0.00117722	0.00117722	0.00117722	0.00117722	0.00117722	0.00117722	0.00117722	0.00117722	0.00117722	0.00117722	0.00117722	0.00117722	0.00117722	38.4705	60.1583	36.3645	133.773	96.5581	373.396	317.252	248.349	101.505	22.2771	178.063
n-amyl acetate	10.0918	628-63-7	678.114	0.00117722	0.00117722	0.00117722	286.019	172.41	163.406	114.393	100.513	114.096	56.2597	2.12608	718.004	529.981	455.533	231.886	287.912	220.444	0.00117722	0.00117722	0.00117722	0.00117722	0.00117722	0.00117722	3.12894	0.00117722	0.00117722	0.00117722	0.00117722	11.461	22.0257	29.9825	0.00117722	19.8141	0.00117722	0.00117722
isobutyl 2-methylbutyrate	10.2183	2445-67-2	380.048	652.57	413.04	0.00117722	0.00117722	613.509	230.021	197.986	194.061	304.155	176.267	123.865	0.00117722	151.25	0.00117722	57.0584	46.4586	0.00117722	0.00117722	0.00117722	0.00117722	0.00117722	0.00117722	0.00117722	0.00117722	0.00117722	0.00117722	0.00117722	0.00117722	0.00117722	0.00117722	0.00117722	0.00117722	0.00117722	0.00117722	0.00117722
5-methyl-2-hexanone	10.2693	110-12-3	0.00117722	0.00117722	0.00117722	0.00117722	9806.02	0.00117722	0.00117722	0.00117722	0.00117722	0.00117722	0.00117722	0.00117722	0.00117722	0.00117722	0.00117722	0.00117722	0.00117722	0.00117722	0.00117722	0.00117722	0.00117722	0.00117722	0.00117722	0.00117722	0.00117722	0.00117722	0.00117722	0.00117722	0.00117722	0.00117722	0.00117722	0.00117722	0.00117722	0.00117722	0.00117722	0.00117722
2-heptanone	10.318	110-43-0	402.674	4381.99	6132.25	5416.57	0.00117722	4320.9	0.00117722	75.9456	13.6419	0.00117722	45.2277	34.0133	0.00117722	0.00117722	0.00117722	0.00117722	0.00117722	0.00117722	0.00117722	3189.61	0.00117722	0.00117722	0.00117722	0.00117722	0.757478	13.6425	0.00117722	0.0115925	5.2252	0.00117722	0.00117722	1.25314	2.16553	45.9766	42.7681	12.4158
n-butyl acrylate	10.3773	141-32-2	0.00117722	0.00117722	0.00117722	0.00117722	0.00117722	0.00117722	0.00117722	0.00117722	0.00117722	110.202	0.00117722	0.00117722	0.00117722	0.00117722	0.00117722	0.00117722	0.00117722	0.00117722	0.00117722	0.00117722	0.00117722	0.00117722	0.00117722	0.00117722	5.61572	0.00117722	0.00117722	0.00117722	0.00117722	0.00117722	18.4153	39.6898	0.00117722	0.00117722	0.00117722	103.848
n-heptanal	10.3822	111-71-7	1942.35	2729.08	0.00117722	0.00117722	0.00117722	1873.57	0.00117722	0.00117722	0.00117722	0.00117722	0.00117722	0.00117722	0.00117722	0.00117722	0.00117722	0.00117722	0.00117722	0.00117722	2931.72	3189.61	2887.12	3862.8	3667.09	2997.99	0.00117722	0.00117722	0.00117722	0.00117722	0.00117722	0.00117722	0.00117722	0.00117722	0.00117722	0.00117722	0.00117722	0.00117722
limonene	10.5922	138-86-3	0.00117722	0.00117722	0.00117722	0.00117722	0.00117722	0.00117722	0.00117722	0.00117722	0.00117722	0.00117722	0.00117722	0.00117722	0.00117722	0.00117722	0.00117722	0.00117722	0.00117722	0.00117722	0.00117722	0.00117722	0.00117722	393.964	0.00117722	0.00117722	0.00117722	0.00117722	0.00117722	0.00117722	0.00117722	0.00117722	0.00117722	0.00117722	0.00117722	0.00117722	0.00117722	0.00117722
l-limonene	10.6024	5989-54-8	0.00117722	0.00117722	383.037	0.00117722	0.00117722	0.00117722	0.00117722	0.00117722	0.00117722	0.00117722	0.00117722	0.00117722	0.00117722	0.00117722	0.00117722	0.00117722	0.00117722	0.00117722	0.00117722	422.488	0.00117722	0.00117722	0.00117722	0.00117722	0.00117722	0.00117722	0.00117722	0.00117722	0.00117722	0.00117722	0.00117722	0.00117722	0.00117722	0.00117722	0.00117722	0.00117722
(d)-limonene	10.6682	5989-27-5	0.00117722	15.9101	0.00117722	0.00117722	0.00117722	44.8189	6.15572	0.00117722	0.151634	0.00117722	0.00117722	0.00117722	11.9426	24.7792	34.9725	473.894	0.00117722	0.00117722	181.524	0.00117722	159.639	0.00117722	47.8378	33.0568	0.00117722	0.00117722	0.00117722	0.00117722	0.00117722	0.00117722	0.00117722	0.00117722	0.00117722	0.00117722	0.00117722	0.00117722
pyridine	10.7387	110-86-1	0.00117722	0.00117722	0.00117722	0.00117722	0.00117722	0.00117722	0.00117722	0.00117722	0.00117722	0.00117722	0.00117722	0.00117722	0.00117722	0.00117722	0.00117722	0.00117722	0.00117722	0.00117722	0.00117722	0.00117722	0.00117722	0.00117722	0.00117722	0.00117722	0.00117722	0.00117722	0.00117722	0.00117722	0.00117722	0.00117722	17.3624	34.5952	51.9013	57.6571	497.076	0.00117722
methyl 2-methyl-2-butenoate	10.7799	41725-90-0	0.00117722	0.00117722	0.00117722	0.00117722	0.00117722	0.00117722	0.00117722	0.00117722	0.00117722	0.00117722	0.00117722	0.00117722	0.00117722	0.00117722	0.00117722	0.00117722	0.00117722	0.00117722	0.00117722	0.00117722	0.00117722	0.00117722	0.00117722	0.00117722	0.00117722	0.00117722	87.4758	0.00117722	0.00117722	0.00117722	0.00117722	0.00117722	0.00117722	0.00117722	0.00117722	0.00117722
methyl pent-3-enoate	10.7806	818-58-6	0.00117722	0.00117722	0.00117722	0.00117722	0.00117722	0.00117722	0.00117722	0.00117722	0.00117722	0.00117722	0.00117722	0.00117722	0.00117722	0.00117722	0.00117722	0.00117722	0.00117722	0.00117722	0.00117722	0.00117722	0.00117722	0.00117722	0.00117722	0.00117722	31.3512	0.00117722	0.00117722	80.4328	44.9826	0.00117722	0.00117722	0.00117722	0.00117722	0.00117722	0.00117722	0.00117722
methyl caproate	10.7922	106-70-7	0.00117722	0.00117722	0.00117722	0.00117722	0.00117722	0.00117722	0.00117722	9.03578	13.2599	0.00117722	13.9037	17.0781	0.00117722	0.00117722	0.00117722	0.00117722	0.00117722	0.00117722	0.00117722	0.00117722	0.00117722	0.00117722	0.00117722	0.00117722	0.00117722	0.00117722	0.00117722	0.00117722	0.00117722	0.00117722	0.00117722	15.8857	0.00117722	0.00117722	0.00117722	0.00117722
4-methyl-2,3-dihydrofuran	10.9717	34314-83-5	0.00117722	0.00117722	0.00117722	0.00117722	0.00117722	0.00117722	0.00117722	0.00117722	0.00117722	0.00117722	0.00117722	0.00117722	0.00117722	0.00117722	0.00117722	0.00117722	30.4095	0.00117722	0.00117722	0.00117722	0.00117722	0.00117722	0.00117722	0.00117722	2.51172	0.00117722	70.7022	0.00117722	25.6372	0.00117722	0.00117722	0.00117722	22.8039	0.00117722	17.6323	0.00117722
alpha-ethylacrolein	10.9753	922-63-4	0.00117722	0.00117722	0.00117722	0.00117722	0.00117722	0.00117722	0.00117722	0.00117722	0.00117722	0.00117722	0.00117722	0.00117722	0.00117722	0.00117722	0.00117722	17.4292	0.00117722	0.00117722	0.00117722	0.00117722	0.00117722	0.00117722	0.00117722	0.00117722	0.00117722	0.00117722	0.00117722	0.00117722	0.00117722	0.00117722	0.00117722	0.00117722	0.00117722	0.00117722	0.00117722	0.00117722
senecialdehyde	10.9764	107-86-8	0.00117722	0.00117722	0.00117722	0.00117722	0.00117722	0.00117722	0.00117722	0.00117722	0.00117722	0.00117722	0.00117722	0.00117722	7.04132	62.8789	24.9955	0.00117722	0.00117722	0.00117722	0.00117722	0.00117722	0.00117722	0.00117722	0.00117722	0.00117722	0.00117722	0.00117722	0.00117722	0.00117722	0.00117722	22.1381	0.00117722	0.00117722	0.00117722	0.00117722	0.00117722	0.00117722
hex-2-yn-1-ol	11.1228	764-60-3	0.00117722	0.00117722	0.00117722	0.00117722	0.00117722	0.00117722	0.00117722	0.00117722	291.442	0.00117722	0.00117722	0.00117722	0.00117722	0.00117722	0.00117722	0.00117722	0.00117722	0.00117722	0.00117722	0.00117722	0.00117722	0.00117722	0.00117722	0.00117722	0.00117722	104.227	0.00117722	0.00117722	0.00117722	0.00117722	0.00117722	0.00117722	0.00117722	0.00117722	0.00117722	0.00117722
n-dodecane	11.2469	112-40-3	89.3968	771.783	0.00117722	0.00117722	0.00117722	1392.92	0.00117722	0.00117722	0.00117722	0.00117722	0.00117722	0.00117722	0.00117722	0.00117722	0.00117722	0.00117722	0.00117722	0.00117722	198.744	0.00117722	659.402	0.00117722	106.387	861.334	0.00117722	0.00117722	0.00117722	0.00117722	0.00117722	0.00117722	0.00117722	0.00117722	0.00117722	0.00117722	0.00117722	0.00117722
2-hexenal	11.3772	505-57-7	0.00117722	0.00117722	0.00117722	0.00117722	0.00117722	44448.3	0.00117722	0.00117722	0.00117722	0.00117722	0.00117722	148.581	0.00117722	0.00117722	0.00117722	0.00117722	0.00117722	0.00117722	0.00117722	0.00117722	0.00117722	0.00117722	0.00117722	0.00117722	0.00117722	0.00117722	0.00117722	0.00117722	0.00117722	0.00117722	0.00117722	0.00117722	0.00117722	0.00117722	0.00117722	0.00117722
trans-2-hexenal	11.3808	6728-26-3	32635.4	45065.3	43735.8	11490.2	15414.4	0.00117722	23754.1	3137.29	20830.8	19293	12712.6	4841.11	3001.19	0.00117722	0.00117722	3993.3	0.00117722	2823.05	0.00117722	0.00117722	0.00117722	0.00117722	0.00117722	0.00117722	0.00117722	0.00117722	0.00117722	0.00117722	0.00117722	0.00117722	0.00117722	0.00117722	0.00117722	0.00117722	0.00117722	0.00117722
2-methyl-1-butanol, (-)-	11.4521	1565-80-6	0.00117722	0.00117722	0.00117722	0.00117722	29131.1	0.00117722	0.00117722	0.00117722	0.00117722	0.00117722	0.00117722	0.00117722	0.00117722	6545.84	0.00117722	0.00117722	0.00117722	0.00117722	0.00117722	0.00117722	0.00117722	0.00117722	0.00117722	0.00117722	0.00117722	0.00117722	0.00117722	0.00117722	0.00117722	0.00117722	0.00117722	0.00117722	0.00117722	0.00117722	0.00117722	0.00117722
2-methyl-1-butanol	11.4686	137-32-6	0.00117722	0.00117722	9669.08	8061.56	7545.65	0.00117722	617.484	574.432	896.743	0.00117722	392.591	396.396	7172.21	0.00117722	3248.3	3385.44	1950.86	2721.69	0.00117722	0.00117722	0.00117722	0.00117722	0.00117722	0.00117722	0.00117722	0.00117722	0.00117722	0.00117722	0.00117722	0.00117722	0.00117722	0.00117722	0.00117722	0.00117722	0.00117722	0.00117722
2-amylfuran	11.8259	3777-69-3	7306.83	9161.7	11291.6	0.00117722	0.00117722	4801.5	137.922	227.239	141.228	243.752	209.856	397.21	111.665	31.9452	123.437	61.4072	20.6254	33.8212	4584.65	6201.52	6806.05	7681.54	7345.5	7305.35	507.606	712.099	772.026	298.258	176.001	526.33	247.327	171.282	232.481	249.54	215.233	134.583
butyl 2-methyl butyrate	11.9936	15706-73-7	6012.1	11125.3	6420.52	0.00117722	0.00117722	11706.6	1984.05	2694.19	2170.19	2513.32	2762.98	1734.22	0.00117722	0.00117722	0.00117722	0.00117722	0.00117722	0.00117722	0.00117722	0.00117722	0.00117722	0.00117722	0.00117722	0.00117722	0.00117722	0.00117722	0.00117722	0.00117722	0.00117722	0.00117722	0.00117722	0.00117722	0.00117722	0.00117722	0.00117722	0.00117722
n-pentyl propionate	12.1265	624-54-4	0.00117722	0.00117722	0.00117722	0.00117722	84.097	0.00117722	0.00117722	0.00117722	0.00117722	0.00117722	0.00117722	0.00117722	0.00117722	0.00117722	0.00117722	0.00117722	0.00117722	0.00117722	0.00117722	0.00117722	0.00117722	0.00117722	0.00117722	0.00117722	0.00117722	0.00117722	0.00117722	0.00117722	0.00117722	0.00117722	0.00117722	0.00117722	0.00117722	0.00117722	0.00117722	0.00117722
2,7-dimethyloxepine	12.1412	1487-99-6	0.00117722	0.00117722	0.00117722	38.23	25.4932	0.00117722	0.00117722	0.00117722	0.00117722	0.00117722	0.00117722	0.00117722	0.00117722	0.00117722	0.00117722	0.00117722	0.00117722	0.00117722	0.00117722	0.00117722	0.00117722	0.00117722	0.00117722	0.00117722	0.00117722	0.00117722	0.00117722	0.00117722	0.00117722	0.00117722	0.00117722	0.00117722	0.00117722	0.00117722	0.00117722	0.00117722
2-methylthiazole	12.2455	3581-87-1	0.00117722	0.00117722	0.00117722	0.00117722	0.00117722	0.00117722	0.00117722	0.00117722	0.00117722	0.00117722	0.00117722	0.00117722	1.90222	0.00117722	0.00117722	6.60712	1.26326	0.591597	0.00117722	0.00117722	0.00117722	0.00117722	0.00117722	0.00117722	0.00117722	0.00117722	0.00117722	0.00117722	0.00117722	0.00117722	0.00117722	0.00117722	0.00117722	0.00117722	0.00117722	0.00117722
ethyl caproate	12.3353	123-66-0	0.00117722	0.00117722	0.00117722	0.00117722	0.00117722	0.00117722	0.00117722	0.00117722	0.00117722	0.00117722	0.00117722	0.00117722	87.1059	0.00117722	0.00117722	35.9275	41.7579	0.00117722	211.89	189.903	0.00117722	122.265	164.532	0.00117722	68.812	98.4923	190.072	86.9295	195.451	216.555	304.926	374.769	309.245	261.623	99.0326	197.97
2-nonenal, (2z)-	12.5118	60784-31-8	0.00117722	0.00117722	0.00117722	0.00117722	0.00117722	0.00117722	0.00117722	0.00117722	0.00117722	0.00117722	0.00117722	0.00117722	0.00117722	0.00117722	0.00117722	0.00117722	0.00117722	0.00117722	0.00117722	0.00117722	0.00117722	0.00117722	0.00117722	0.00117722	0.00117722	0.00117722	0.00117722	0.00117722	0.00117722	0.00117722	0.00117722	0.00117722	0.00117722	0.00117722	0.00117722	21.724
cis-3-decene	12.5815	19398-86-8	0.00117722	0.00117722	0.00117722	0.00117722	0.00117722	0.00117722	0.00117722	0.00117722	0.00117722	0.00117722	0.00117722	0.00117722	0.00117722	0.00117722	0.00117722	0.00117722	0.00117722	0.00117722	0.00117722	0.00117722	0.00117722	0.00117722	0.00117722	0.00117722	29.5654	25.9102	0.00117722	35.699	28.5546	0.00117722	0.00117722	0.00117722	0.00117722	0.00117722	0.00117722	0.00117722
5-methyl-3-heptanone	12.6237	541-85-5	1509.95	0.00117722	0.00117722	0.00117722	0.00117722	0.00117722	0.00117722	0.00117722	0.00117722	0.00117722	0.00117722	0.00117722	0.00117722	0.00117722	0.00117722	0.00117722	0.00117722	0.00117722	0.00117722	0.00117722	0.00117722	0.00117722	0.00117722	0.00117722	0.00117722	0.00117722	0.00117722	0.00117722	0.00117722	0.00117722	0.00117722	0.00117722	0.00117722	0.00117722	0.00117722	0.00117722
3-octanone	12.6252	106-68-3	0.00117722	650.793	0.00117722	0.00117722	0.00117722	715.5	0.00117722	0.00117722	0.00117722	0.00117722	0.00117722	0.00117722	0.00117722	0.00117722	0.00117722	0.00117722	0.00117722	0.00117722	0.00117722	0.00117722	0.00117722	0.00117722	0.00117722	24.572	0.00117722	0.00117722	0.00117722	0.00117722	0.00117722	0.00117722	0.00117722	0.00117722	0.00117722	0.00117722	0.00117722	0.00117722
n-pentyl alcohol	12.72	71-41-0	11118.9	14861.8	21199.6	13285.9	25169.9	14237.3	2200.64	2189.89	2363.42	2182.53	1923.06	1889.5	341.213	314.859	353.627	341.31	217.712	288.004	1601.08	2202.07	1856.43	2277.88	2653.43	2494.48	94.4934	47.9195	47.2977	74.0571	73.7143	76.4673	445.809	309.398	0.00117722	297.528	0.00117722	273.71
styrene	12.7405	100-42-5	0.00117722	0.00117722	0.00117722	0.00117722	0.00117722	0.00117722	0.00117722	0.00117722	0.00117722	0.00117722	0.00117722	0.00117722	0.00117722	0.00117722	0.00117722	0.00117722	0.00117722	0.00117722	0.00117722	0.00117722	0.00117722	0.00117722	0.00117722	0.00117722	0.00117722	0.00117722	0.00117722	0.00117722	0.00117722	0.00117722	29.5619	0.00117722	0.00117722	0.00117722	0.00117722	0.00117722
isobutenylcarbinol	12.743	763-32-6	0.00117722	0.00117722	0.00117722	0.00117722	0.00117722	0.00117722	13.7012	18.3642	21.197	13.4027	12.9738	30.3663	0.00117722	0.00117722	0.00117722	0.00117722	0.00117722	0.00117722	0.00117722	0.00117722	0.00117722	0.00117722	0.00117722	0.00117722	0.00117722	0.00117722	0.00117722	0.00117722	0.00117722	0.00117722	0.00117722	0.00117722	0.00117722	0.00117722	0.00117722	0.00117722
1,4-pentadiene	12.8172	591-93-5	0.00117722	0.00117722	0.00117722	0.00117722	0.00117722	0.00117722	0.00117722	0.00117722	0.00117722	0.00117722	0.00117722	0.00117722	0.00117722	0.00117722	0.00117722	0.00117722	0.00117722	0.00117722	0.00117722	0.00117722	0.00117722	0.00117722	0.00117722	0.00117722	0.00117722	0.00117722	0.00117722	0.00117722	0.00117722	0.00117722	0.00117722	0.00117722	0.00117722	0.00117722	0.00117722	7.76753
methyl cellosolve acetate	12.8577	110-49-6	0.00117722	0.00117722	0.00117722	0.00117722	0.00117722	0.00117722	0.00117722	0.00117722	0.00117722	0.00117722	0.00117722	0.00117722	0.00117722	0.00117722	0.00117722	0.00117722	0.00117722	0.00117722	0.00117722	0.00117722	0.00117722	0.00117722	0.00117722	0.00117722	94.4934	0.00117722	47.2977	89.5066	73.7143	83.7872	445.809	309.398	322.556	297.528	270.684	273.71
trans-2-Hexenol	13.0222		0.00117722	0.00117722	0.00117722	0.00117722	0.00117722	0.00117722	0.00117722	0.00117722	0.00117722	0.00117722	0.00117722	0.00117722	0.00117722	0.00117722	0.00117722	0.00117722	0.00117722	0.00117722	0.00117722	0.00117722	0.00117722	55.0488	0.00117722	0.00117722	0.00117722	0.00117722	0.00117722	0.00117722	0.00117722	0.00117722	0.00117722	0.00117722	0.00117722	0.00117722	0.00117722	0.00117722
propionic anhydride	13.0231	123-62-6	0.00117722	0.00117722	0.00117722	0.00117722	0.00117722	0.00117722	0.00117722	0.00117722	0.00117722	0.00117722	0.00117722	0.00117722	0.00117722	0.00117722	0.00117722	0.00117722	0.00117722	0.00117722	0.00117722	0.00117722	0.00117722	0.00117722	0.00117722	45.8415	0.00117722	0.00117722	0.00117722	0.00117722	0.00117722	0.00117722	0.00117722	0.00117722	0.00117722	0.00117722	0.00117722	0.00117722
1,2,4-trimethylbenzene	13.174	95-63-6	37.673	0.00117722	0.00117722	0.00117722	0.00117722	0.00117722	0.00117722	0.00117722	0.00117722	31.7963	0.00117722	0.00117722	0.00117722	0.00117722	0.00117722	0.00117722	0.00117722	0.00117722	0.00117722	0.00117722	0.00117722	6.84833	14.6645	0.00117722	0.00117722	0.00117722	0.00117722	0.00117722	0.00117722	0.00117722	0.00117722	0.00117722	0.00117722	0.00117722	0.00117722	0.00117722
1,3,5-trimethylbenzene	13.1898	108-67-8	0.00117722	0.00117722	0.00117722	0.00117722	0.00117722	207.552	0.00117722	0.00117722	0.00117722	0.00117722	0.00117722	0.00117722	0.00117722	0.00117722	0.00117722	0.00117722	0.00117722	0.00117722	0.00117722	0.00117722	0.00117722	0.00117722	0.00117722	131.734	0.00117722	0.00117722	0.00117722	0.00117722	0.00117722	0.00117722	0.00117722	0.00117722	0.00117722	0.00117722	0.00117722	0.00117722
o-cymene	13.2044	527-84-4	0.00117722	0.00117722	0.00117722	0.00117722	0.00117722	0.00117722	0.00117722	0.00117722	0.00117722	0.00117722	0.00117722	0.00117722	0.00117722	25.5511	0.00117722	0.00117722	0.00117722	0.00117722	0.00117722	0.00117722	0.00117722	0.00117722	0.00117722	0.00117722	0.00117722	0.00117722	1.5445	0.00117722	1.73882	37.3211	0.00117722	0.00117722	22.9625	0.00117722	0.00117722	0.00117722
n-hexyl acetate	13.2243	142-92-7	22367.9	10977.6	21027.5	20705.7	31381.7	15782.8	363.594	355.541	270.953	376.46	187.313	0.00117722	15181.6	8761.27	10221	1457.63	2621.72	4909.3	139.654	153.429	70.2267	120.474	0.00117722	126.745	197.791	141.141	139.897	94.5112	84.7924	86.8648	143.336	143.086	132.173	87.2766	0.00117722	88.5282
p-cymene	13.2471	99-87-6	0.00117722	0.00117722	0.00117722	0.00117722	0.00117722	0.00117722	0.00117722	0.00117722	0.00117722	0.00117722	0.00117722	0.00117722	94.1389	0.00117722	64.1008	87.1281	36.0496	44.3049	0.00117722	0.00117722	0.00117722	0.00117722	0.00117722	0.00117722	3.84817	4.50709	0.00117722	0.00117722	0.00117722	0.00117722	6.59364	3.27765	0.00117722	0.00117722	0.00117722	0.550176
butanoic acid, 2-methylbutyl ester	13.3357	51115-64-1	0.00117722	0.00117722	0.00117722	0.00117722	0.00117722	0.00117722	0.00117722	0.00117722	0.00117722	0.00117722	0.00117722	0.00117722	83.0653	39.6371	78.4379	103.026	55.8771	41.138	0.00117722	0.00117722	0.00117722	0.00117722	0.00117722	0.00117722	0.00117722	0.00117722	0.00117722	0.00117722	0.00117722	0.00117722	0.00117722	0.00117722	0.00117722	0.00117722	0.00117722	0.00117722
acetoin	13.3814	513-86-0	370.726	900.762	259.142	0.00117722	0.00117722	973.936	358.133	319.339	283.193	244.11	240.759	208.115	0.00117722	5382.73	3274.18	5394.75	3487.8	6046.9	0.00117722	0.00117722	0.00117722	0.00117722	0.00117722	0.00117722	41.5458	0.00117722	0.00117722	0.00117722	8.38367	0.00117722	0.00117722	0.00117722	0.00117722	0.00117722	0.00117722	0.00117722
n,n,o-triacetylhydroxylamine	13.3876	17720-63-7	0.00117722	0.00117722	0.00668399	1617.95	0.00117722	0.00117722	0.00117722	0.00117722	0.00117722	0.00117722	0.00117722	0.00117722	0.00117722	0.00117722	0.00117722	0.00117722	22434.4	0.00117722	0.00117722	0.00117722	0.00117722	0.00117722	0.00117722	0.00117722	0.00117722	0.00117722	0.00117722	0.00117722	0.00117722	0.00117722	0.00117722	0.00117722	0.00117722	0.00117722	0.00117722	0.00117722
2-methylbutyl 2-methylbutyrate	13.4951	2445-78-5	716.584	1274.29	1252.26	0.00117722	0.00117722	0.00117722	718.309	1052.33	870.952	1116.14	862.488	529.034	0.00117722	0.00117722	460.015	418.282	344.841	432.965	0.00117722	0.00117722	0.00117722	0.00117722	0.00117722	0.00117722	0.00117722	0.00117722	0.00117722	0.00117722	0.00117722	0.00117722	0.00117722	0.00117722	0.00117722	0.00117722	0.00117722	0.00117722
2-octanone	13.5571	111-13-7	0.00117722	27855	20668.6	12599.5	28977.6	21564.2	0.00117722	0.00117722	0.00117722	0.00117722	0.00117722	0.00117722	0.00117722	0.00117722	0.00117722	0.00117722	0.00117722	0.00117722	132.723	126.167	0.00117722	134.616	130.811	107.821	31.491	14.7211	31.6391	31.9488	27.5783	25.9466	0.00117722	46.0999	30.9009	75.012	38.1942	32.0829
octylaldehyde	13.635	124-13-0	3588.09	0.00117722	4512.88	2910.38	0.00117722	0.00117722	0.00117722	0.00117722	0.00117722	6.06087	0.00117722	0.00117722	0.00117722	15.3355	0.00117722	0.00117722	0.00117722	0.00117722	535.632	509.105	508.845	772.313	559.526	749.126	0.00117722	0.00117722	0.00117722	0.00117722	0.00117722	0.00117722	0.00117722	0.00117722	39.0728	0.00117722	0.00117722	0.00117722
Acetamide, 2-(1-piperidyl)-N-(6-chloropyrazin-2-yl)-	13.6739		0.00117722	0.00117722	0.00117722	0.00117722	0.00117722	0.00117722	0.00117722	0.00117722	0.00117722	0.00117722	0.00117722	0.00117722	621.358	0.00117722	0.00117722	0.00117722	0.00117722	0.00117722	0.00117722	0.00117722	0.00117722	0.00117722	0.00117722	0.00117722	0.00117722	0.00117722	0.00117722	0.00117722	0.00117722	0.00117722	0.00117722	0.00117722	0.00117722	0.00117722	0.00117722	0.00117722
2-methylcyclopentanone	13.6767	1120-72-5	0.00117722	0.00117722	0.00117722	0.00117722	0.00117722	0.00117722	0.00117722	0.00117722	0.00117722	0.00117722	0.00117722	0.00117722	0.00117722	0.00117722	0.00117722	0.00117722	0.00117722	0.00117722	0.00117722	0.00117722	0.00117722	0.00117722	0.00117722	0.00117722	74.101	0.00117722	44.7938	0.00117722	0.00117722	0.00117722	0.00117722	0.00117722	0.00117722	74.0659	0.00117722	0.00117722
cyclohexanone	13.6791	108-94-1	0.00117722	0.00117722	0.00117722	0.00117722	0.00117722	0.00117722	41.4106	27.9312	15.3784	0.00117722	22.2051	58.3572	0.00117722	0.00117722	0.00117722	0.00117722	0.00117722	0.00117722	0.00117722	0.00117722	0.00117722	0.00117722	0.00117722	0.00117722	0.00117722	27.063	0.00117722	29.3378	45.0235	53.3137	67.1078	81.7895	96.6972	0.00117722	151.033	38.1335
trans-2-(2-Pentenyl)furan	13.9382	70424-14-5	0.00117722	0.00117722	0.00117722	0.00117722	0.00117722	0.00117722	0.00117722	0.00117722	0.00117722	0.00117722	0.00117722	0.00117722	0.00117722	0.00117722	0.00117722	0.00117722	0.00117722	0.00117722	0.00117722	0.00117722	0.00117722	50.1641	45.7777	0.00117722	0.00117722	0.00117722	0.00117722	0.00117722	0.00117722	0.00117722	0.00117722	0.00117722	0.00117722	0.00117722	0.00117722	0.00117722
acetol	13.9631	116-09-6	0.00117722	0.00117722	0.00117722	0.00117722	0.00117722	0.00117722	0.00117722	0.00117722	6.9093	0.00117722	0.00117722	18.0001	0.00117722	0.00117722	0.00117722	0.00117722	0.00117722	0.00117722	0.00117722	0.00117722	0.00117722	0.00117722	0.00117722	0.00117722	0.00117722	0.00117722	0.00117722	0.00117722	0.00117722	0.00117722	0.00117722	0.00117722	0.00117722	0.00117722	0.00117722	0.00117722
1-octen-3-one	13.9985	4312-99-6	830.99	960.52	1445.29	982.903	1843.85	738.707	52.8986	133.011	44.2235	25.7664	64.8965	150.006	0.00117722	56.556	49.3339	0.00117722	30.914	39.3551	106.67	123.413	93.8484	154.762	0.00117722	109.943	0.00117722	0.00117722	0.00117722	0.00117722	0.00117722	0.00117722	0.00117722	0.00117722	0.00117722	0.00117722	0.00117722	31.6858
n-tridecane	14.2879	629-50-5	3390.78	6787.16	2952.5	250.245	634.802	6337.7	97.7122	236.46	0.00117722	77.2548	198.991	184.879	277.757	0.00117722	367.599	221.308	278.01	90.3923	7512.41	4225.04	7755.94	6203.34	6473.7	8680.92	159.605	71.1261	258.821	197.886	270.118	396.682	450.911	199.896	184.406	200.593	185.841	105.618
ethyl 3-hexenoate	14.4478	26553-46-8	0.00117722	0.00117722	0.00117722	0.00117722	0.00117722	0.00117722	0.00117722	0.00117722	0.00117722	0.00117722	0.00117722	0.00117722	0.00117722	0.00117722	0.00117722	0.00117722	0.00117722	0.00117722	0.00117722	0.00117722	0.00117722	0.00117722	0.00117722	0.00117722	0.00117722	0.00117722	0.00117722	0.00117722	0.00117722	0.00117722	0.00117722	7.20051	24.5274	7.60169	0.00117722	17.3073
2-penten-1-ol, (2e)-	14.4644	1576-96-1	22.345	72.0691	52.7392	0.00117722	0.00117722	86.049	0.00117722	0.00117722	0.00117722	0.00117722	0.00117722	0.00117722	0.00117722	0.00117722	0.00117722	0.00117722	0.00117722	0.00117722	0.00117722	0.00117722	0.00117722	0.00117722	0.00117722	0.00117722	0.00117722	0.00117722	0.00117722	0.00117722	0.00117722	0.00117722	0.00117722	0.00117722	0.00117722	0.00117722	0.00117722	0.00117722
trans-2-heptenal	14.59	18829-55-5	0.00117722	0.00117722	0.00117722	12361.5	0.00117722	0.00117722	0.00117722	923.312	0.00117722	0.00117722	957.232	990.479	0.00117722	150.243	177.739	185.841	200.173	159.044	0.00117722	0.00117722	0.00117722	0.00117722	0.00117722	0.00117722	0.00117722	0.00117722	0.00117722	0.00117722	0.00117722	0.00117722	0.00117722	0.00117722	0.00117722	0.00117722	0.00117722	0.00117722
2-heptenal, (z)-	14.5957	57266-86-1	8425.98	9490.68	14601.9	0.00117722	17945.4	7267.6	0.00117722	0.00117722	0.00117722	207.859	0.00117722	0.00117722	168.507	0.00117722	0.00117722	0.00117722	0.00117722	0.00117722	2116.69	0.00117722	2480.79	2807.43	3178.03	2777.89	0.00117722	0.00117722	0.00117722	0.00117722	0.00117722	0.00117722	0.00117722	0.00117722	210.031	0.00117722	0.00117722	0.00117722
2-Furancarboxylic acid, tetrahydro-3-methyl-5-oxo-	14.7103	22073-04-7	2099.48	0.00117722	0.00117722	0.00117722	0.00117722	0.00117722	0.00117722	0.00117722	0.00117722	0.00117722	0.00117722	0.00117722	0.00117722	0.00117722	0.00117722	0.00117722	0.00117722	0.00117722	0.00117722	0.00117722	0.00117722	0.00117722	0.00117722	0.00117722	0.00117722	0.00117722	0.00117722	0.00117722	0.00117722	0.00117722	0.00117722	0.00117722	0.00117722	0.00117722	0.00117722	0.00117722
2,3-octanedione	14.723	585-25-1	0.00117722	1375.26	0.00117722	0.00117722	0.00117722	1027.1	0.00117722	43.08	0.00117722	0.00117722	0.00117722	0.00117722	0.00117722	10.8058	128.654	0.00117722	122.301	18.9133	964.934	0.00117722	0.00117722	0.00117722	1460.03	1504.93	0.00117722	76.0229	64.0529	112.878	74.3822	0.00117722	0.00117722	39.8509	0.00117722	9.6672	19.1912	23.4154
butanoic acid, 2-methyl-, pentyl ester	14.9049	68039-26-9	464.073	431.45	290.806	50.3078	764.062	347.963	150.097	227.744	169.412	224.83	216.463	121.556	0.00117722	0.00117722	0.00117722	0.00117722	0.00117722	0.00117722	0.00117722	0.00117722	0.00117722	0.00117722	0.00117722	0.00117722	0.00117722	0.00117722	0.00117722	0.00117722	0.00117722	0.00117722	0.00117722	0.00117722	0.00117722	0.00117722	0.00117722	0.00117722
hexenyl acetate, (2z)-	14.9215	56922-75-9	0.00117722	0.00117722	5359.51	5953.56	8141.53	12745	0.00117722	0.00117722	0.00117722	0.00117722	0.00117722	0.00117722	0.00117722	0.00117722	0.00117722	0.00117722	0.00117722	0.00117722	0.00117722	0.00117722	0.00117722	0.00117722	0.00117722	0.00117722	0.00117722	0.00117722	0.00117722	0.00117722	0.00117722	0.00117722	0.00117722	0.00117722	0.00117722	0.00117722	0.00117722	0.00117722
n,n-dimethylformamide	14.949	68-12-2	0.00117722	0.00117722	0.00117722	0.00117722	0.00117722	0.00117722	0.00117722	0.00117722	0.00117722	0.00117722	206.812	0.00117722	19.619	0.00117722	0.00117722	0.00117722	19.456	0.00117722	0.00117722	0.00117722	0.00117722	0.00117722	0.00117722	0.00117722	0.00117722	0.00117722	0.00117722	0.00117722	3.19042	124.923	0.00117722	61.1832	73.2083	29.6927	43.6374	34.054
5-hexenyl acetate	15.0227	5048-26-0	0.00117722	0.00117722	0.00117722	0.00117722	0.00117722	0.00117722	0.00117722	0.00117722	0.00117722	0.00117722	0.00117722	0.00117722	193.226	131.262	128.654	0.00117722	117.306	109.231	0.00117722	0.00117722	0.00117722	0.00117722	0.00117722	0.00117722	0.00117722	0.00117722	0.00117722	0.00117722	0.00117722	0.00117722	0.00117722	0.00117722	0.00117722	0.00117722	0.00117722	0.00117722
methylheptenone	15.0364	110-93-0	7025.52	10889.2	9765.91	5464.51	10543.3	12232.3	304.051	365.464	280.636	364.458	369.342	499.086	23.1772	106.898	147.824	125.265	181.302	162.246	607.166	686.86	724.707	871.181	790.906	732.11	47.6643	34.8871	46.2562	49.7916	45.0305	60.9819	0.00117722	37.2082	17.518	29.0258	31.6423	18.7856
4,6,8-trimethyl-1-nonene	15.1405	54410-98-9	0.00117722	0.00117722	0.00117722	0.00117722	0.00117722	0.00117722	0.00117722	0.00117722	0.00117722	0.00117722	0.00117722	0.00117722	0.00117722	0.00117722	0.00117722	0.00117722	0.00117722	0.00117722	0.00117722	0.00117722	0.00117722	0.00117722	0.00117722	0.00117722	0.00117722	0.00117722	0.00117722	0.00117722	0.00117722	0.00117722	59.3596	0.00117722	0.00117722	0.00117722	0.00117722	0.00117722
Propanoic acid, 2-methyl-, hexyl ester	15.3312	2349/7/7	641.855	640.453	760.43	0.00117722	838.146	586.486	0.00117722	0.00117722	0.00117722	0.00117722	0.00117722	0.00117722	0.00117722	0.00117722	0.00117722	0.00117722	0.00117722	0.00117722	0.00117722	0.00117722	0.00117722	0.00117722	0.00117722	0.00117722	0.00117722	0.00117722	0.00117722	0.00117722	0.00117722	0.00117722	0.00117722	0.00117722	0.00117722	0.00117722	0.00117722	0.00117722
2-ethyl-1,6-dioxaspiro[4.4]nonane	15.3892	38401-84-2	0.00117722	128.224	126.553	0.00117722	0.00117722	129.847	0.00117722	0.00117722	0.00117722	0.00117722	0.00117722	0.00117722	0.00117722	0.00117722	0.00117722	0.00117722	0.00117722	0.00117722	0.00117722	0.00117722	0.00117722	0.00117722	0.00117722	0.00117722	0.00117722	0.00117722	0.00117722	0.00117722	0.00117722	0.00117722	0.00117722	0.00117722	0.00117722	0.00117722	0.00117722	0.00117722
rose oxide, cis-(-)-	15.4445	3033-23-6	0.00117722	0.00117722	29.0778	90.4225	0.00117722	0.00117722	0.00117722	0.00117722	0.00117722	0.00117722	0.00117722	0.00117722	0.00117722	0.00117722	0.00117722	0.00117722	0.00117722	0.00117722	0.00117722	0.00117722	0.00117722	0.00117722	0.00117722	0.00117722	0.00117722	0.00117722	0.00117722	0.00117722	0.00117722	0.00117722	0.00117722	0.00117722	0.00117722	0.00117722	0.00117722	0.00117722
rose oxide	15.5127	16409-43-1	42.2692	165.571	0.00117722	0.00117722	0.00117722	144.99	0.00117722	0.00117722	0.00117722	0.00117722	0.00117722	0.00117722	0.00117722	0.00117722	0.00117722	0.00117722	0.00117722	0.00117722	0.00117722	0.00117722	0.00117722	0.00117722	0.00117722	0.00117722	0.00117722	0.00117722	0.00117722	0.00117722	0.00117722	0.00117722	0.00117722	0.00117722	0.00117722	0.00117722	0.00117722	0.00117722
ethyl hex-2-enoate	15.5716	1552-67-6	0.00117722	0.00117722	0.00117722	0.00117722	0.00117722	0.00117722	0.00117722	0.00117722	0.00117722	0.00117722	0.00117722	0.00117722	0.00117722	0.00117722	0.00117722	0.00117722	0.00117722	0.00117722	0.00117722	0.00117722	0.00117722	0.00117722	0.00117722	0.00117722	2.89446	7.16557	2.64836	0.440818	1.2261	1.08669	65.4744	35.6216	34.0998	23.8004	18.5334	14.0366
hexyl isobutyrate	15.6281	2349-07-7	0.00117722	0.00117722	0.00117722	0.00117722	0.00117722	0.00117722	14.272	19.2566	18.147	16.2559	15.2611	13.1222	7.28855	1.62022	8.20614	24.5801	11.6841	10.5893	0.00117722	0.00117722	0.00117722	0.00117722	0.00117722	0.00117722	0.00117722	0.00117722	0.00117722	0.00117722	0.00117722	0.00117722	0.00117722	0.00117722	0.00117722	0.00117722	0.00117722	0.00117722
2-decenal, (2z)-	15.6889	2497-25-8	0.00117722	0.00117722	0.00117722	0.00117722	0.00117722	0.00117722	0.00117722	0.00117722	0.00117722	0.00117722	0.00117722	0.00117722	0.00117722	0.00117722	0.00117722	0.00117722	0.00117722	0.00117722	0.00117722	0.00117722	0.00117722	0.00117722	0.00117722	0.00117722	161.64	110.59	0.00117722	0.00117722	102.683	200.453	0.00117722	0.00117722	0.00117722	0.00117722	0.00117722	0.00117722
1-hexanol	15.7304	111-27-3	0.00117722	189212	453525	0.00117722	309305	176375	10742.4	10530.1	11248.6	10085.6	7562.54	5123.43	18096.6	17579	17779.7	23400.7	18933.5	17046.2	21124.3	209195	65981.1	157320	213136	292821	985.802	766.659	1017.28	908.816	1437.44	790.993	1239.15	1040.57	1137.52	1084.84	1124.48	0.00117722
2-hydroxypentan-3-one	15.7589	5704-20-1	0.00117722	0.00117722	0.00117722	0.00117722	0.00117722	0.00117722	0.00117722	9.40608	0.00117722	0.00117722	6.61001	10.6674	8.36408	0.00117722	10.9872	33.0539	21.2373	9.06314	0.00117722	0.00117722	0.00117722	0.00117722	0.00117722	0.00117722	0.00117722	0.00117722	0.00117722	0.00117722	0.00117722	0.00117722	0.00117722	0.00117722	0.00117722	0.00117722	0.00117722	0.00117722
hexyl formate	15.8999	629-33-4	0.00117722	0.00117722	0.00117722	0.00117722	0.00117722	0.00117722	0.00117722	0.00117722	0.00117722	0.00117722	0.00117722	0.00117722	0.00117722	0.00117722	0.00117722	0.00117722	0.00117722	0.00117722	0.00117722	0.00117722	0.00117722	0.00117722	0.00117722	0.00117722	0.00117722	0.00117722	0.00117722	0.00117722	0.00117722	0.00117722	0.00117722	0.00117722	0.00117722	0.00117722	0.00117722	2009.07
heptyl acetate	16.1704	112-06-1	87.403	0.00117722	438.734	180.853	0.00117722	330.628	0.00117722	0.00117722	0.00117722	0.00117722	0.00117722	0.00117722	122.362	89.8026	85.3994	61.2101	84.4797	90.9965	0.00117722	0.00117722	0.00117722	0.00117722	0.00117722	0.00117722	0.00117722	0.00117722	0.00117722	0.00117722	0.00117722	0.00117722	0.00117722	0.00117722	0.00117722	0.00117722	0.00117722	0.00117722
3-Methylbut-2-en-1-yl pivalate	16.4694	211429-71-9	0.00117722	0.00117722	0.00117722	0.00117722	0.00117722	0.00117722	33.2949	53.0978	0.00117722	0.00117722	0.00117722	37.7271	0.00117722	0.00117722	0.00117722	0.00117722	0.00117722	0.00117722	0.00117722	0.00117722	0.00117722	0.00117722	0.00117722	0.00117722	0.00117722	0.00117722	0.00117722	0.00117722	0.00117722	0.00117722	0.00117722	0.00117722	0.00117722	0.00117722	0.00117722	0.00117722
3-hexenol	16.4816	928-96-1	0.00117722	81.8595	0.00117722	0.00117722	0.00117722	0.00117722	0.00117722	0.00117722	0.00117722	0.00117722	0.00117722	0.00117722	0.00117722	0.00117722	0.00117722	0.00117722	0.00117722	0.00117722	0.00117722	0.00117722	0.00117722	0.00117722	0.00117722	0.00117722	0.00117722	0.00117722	0.00117722	0.00117722	0.00117722	0.00117722	0.00117722	0.00117722	0.00117722	0.00117722	0.00117722	0.00117722
3-hexen-1-ol	16.4838	544-12-7	21.8902	0.00117722	19.9765	0.00117722	0.00117722	0.00117722	0.00117722	0.00117722	0.00117722	0.00117722	0.00117722	0.00117722	0.00117722	0.00117722	0.00117722	0.00117722	0.00117722	0.00117722	0.00117722	17.9244	0.00117722	0.00117722	0.00117722	0.00117722	0.00117722	0.00117722	0.00117722	0.00117722	0.00117722	0.00117722	0.00117722	0.00117722	0.00117722	0.00117722	0.00117722	0.00117722
acetoin acetate	16.4923	4906-24-5	0.00117722	0.00117722	0.00117722	0.00117722	0.00117722	0.00117722	0.00117722	0.00117722	0.00117722	0.00117722	0.00117722	0.00117722	50.0859	0.00117722	0.00117722	26.2333	0.00117722	0.00117722	0.00117722	0.00117722	0.00117722	0.00117722	0.00117722	0.00117722	0.00117722	0.00117722	0.00117722	0.00117722	0.00117722	0.00117722	0.00117722	0.00117722	0.00117722	0.00117722	0.00117722	0.00117722
tridecane, 3-methyl-	16.516	6418-41-3	0.00117722	0.00117722	0.00117722	0.00117722	0.00117722	0.00117722	0.00117722	0.00117722	0.00117722	0.00117722	0.00117722	0.00117722	0.00117722	0.00117722	0.00117722	140.989	0.00117722	0.00117722	0.00117722	0.00117722	0.00117722	0.00117722	0.00117722	0.00117722	4.11869	0.00117722	8.04037	7.72296	8.74824	2.94719	0.00117722	0.00117722	0.00117722	0.00117722	10.2829	10.1466
3-(hydroxymethyl)-2-nonanone	16.5629	67801-33-6	0.00117722	0.00117722	0.00117722	913.763	0.00117722	0.00117722	0.00117722	0.00117722	0.00117722	0.00117722	0.00117722	0.00117722	0.00117722	0.00117722	0.00117722	0.00117722	0.00117722	0.00117722	0.00117722	0.00117722	0.00117722	0.00117722	0.00117722	0.00117722	0.00117722	0.00117722	0.00117722	0.00117722	0.00117722	0.00117722	0.00117722	0.00117722	0.00117722	0.00117722	0.00117722	0.00117722
methyl heptyl ketone	16.5684	821-55-6	873.384	1441.5	1841.41	0.00117722	1607.69	2146.17	0.00117722	0.00117722	0.00117722	0.00117722	0.00117722	0.00117722	0.00117722	0.00117722	0.00117722	0.00117722	0.00117722	0.00117722	0.00117722	0.00117722	0.00117722	0.00117722	0.00117722	0.00117722	0.00117722	0.00117722	0.00117722	0.00117722	0.00117722	0.00117722	0.00117722	0.00117722	0.00117722	0.00117722	0.00117722	0.00117722
nonanal	16.664	124-19-6	4021.78	2701.78	4918.8	3662.13	6061.71	2581.92	337.933	494.716	465.192	0.00117722	526.334	596.136	0.00117722	285.414	0.00117722	364.355	0.00117722	285.445	1340.41	2520.67	2640.87	4711.15	2959.77	2684.86	221.322	251.083	356.178	358.887	292.921	358.526	573.619	461.713	0.00117722	367.297	358.577	0.00117722
3-methylheptyl acetate	16.7551	72218-58-7	0.00117722	0.00117722	0.00117722	0.00117722	0.00117722	0.00117722	0.00117722	13.825	0.00117722	0.00117722	0.00117722	0.00117722	0.00117722	0.00117722	0.00117722	1.77189	16.6876	2.8218	0.00117722	0.00117722	0.00117722	0.00117722	0.00117722	0.00117722	1.60351	4.96962	4.07726	2.9072	1.00733	0.00117722	1.23655	24.3348	17.7381	13.9317	5.84869	5.60439
N-Dimethylaminomethyl-tert.-butyl-isopropylphosphine	16.833	83718-54-1	0.00117722	0.00117722	0.00117722	0.00117722	0.00117722	0.00117722	0.00117722	0.00117722	0.00117722	0.00117722	6.83709	0.00117722	0.00117722	0.00117722	0.00117722	0.00117722	0.00117722	0.00117722	0.00117722	0.00117722	0.00117722	0.00117722	0.00117722	0.00117722	0.00117722	0.00117722	0.00117722	0.00117722	0.00117722	0.00117722	0.00117722	0.00117722	0.00117722	0.00117722	0.00117722	0.00117722
2,4-hexadienal	16.8731	142-83-6	0.00117722	0.00117722	0.00117722	0.00117722	0.00117722	0.00117722	61.5375	64.9288	66.4736	36.5108	57.3896	0.00117722	2.18466	6.56699	0.00117722	0.00117722	14.249	5.57025	0.00117722	0.00117722	1990.84	3030.37	0.00117722	0.00117722	0.00117722	41.1825	22.1324	12.0453	19.9299	13.9328	14.6012	25.3071	5.75559	9.81136	0.00117722	0.00117722
3-Octen-2-one, (E)-	17.0016	18402-82-9	0.00117722	0.00117722	367.71	0.00117722	0.00117722	0.00117722	0.00117722	0.00117722	0.00117722	0.00117722	0.00117722	0.00117722	0.00117722	0.00117722	0.00117722	0.00117722	0.00117722	0.00117722	0.00117722	0.00117722	0.00117722	0.00117722	0.00117722	0.00117722	0.00117722	0.00117722	0.00117722	0.00117722	0.00117722	0.00117722	0.00117722	0.00117722	0.00117722	0.00117722	0.00117722	0.00117722
3-octen-2-one	17.0056	1669-44-9	116.19	184.797	0.00117722	539.164	869.084	109.684	0.00117722	0.00117722	0.00117722	0.00117722	0.00117722	0.00117722	0.00117722	0.00117722	0.00117722	0.00117722	0.00117722	0.00117722	179.017	324.12	227.461	543.158	245.84	61.4193	0.00117722	0.00117722	0.00117722	0.00117722	0.00117722	0.00117722	0.00117722	0.00117722	0.00117722	0.00117722	0.00117722	0.00117722
2-hexen-1-ol, (2e)-	17.1047	928-95-0	6022.67	0.00117722	9185.58	13191.6	9791.45	9137.43	0.00117722	0.00117722	0.00117722	0.00117722	0.00117722	0.00117722	0.00117722	0.00117722	0.00117722	0.00117722	0.00117722	0.00117722	0.00117722	0.00117722	0.00117722	0.00117722	0.00117722	0.00117722	0.00117722	204.093	0.00117722	119.737	251.451	0.00117722	0.00117722	0.00117722	0.00117722	65.4288	50.4981	27.659
2-hexen-1-ol, (2z)-	17.3405	928-94-9	0.00117722	566.835	0.00117722	546.569	1226.76	1098.49	0.00117722	0.00117722	0.00117722	67.604	0.00117722	0.00117722	0.00117722	0.00117722	0.00117722	0.00117722	0.00117722	0.00117722	0.00117722	0.00117722	0.00117722	0.00117722	0.00117722	0.00117722	70.4686	0.00117722	126.076	0.00117722	0.00117722	66.9077	0.00117722	0.00117722	81.2044	0.00117722	0.00117722	0.00117722
n-tetradecane	17.4277	629-59-4	0.00117722	0.00117722	0.00117722	0.00117722	0.00117722	0.00117722	69.6213	31.3109	77.5659	45.1265	46.5049	0.00117722	0.00117722	0.00117722	0.00117722	0.00117722	0.00117722	113.412	3632.09	4822.61	4173.51	4482.06	5130.29	4170.8	53.6048	0.00117722	106.221	27.5706	29.3207	116.193	36.1778	37.294	26.3822	28.0691	9.80203	43.7934
2-octenal, (2e)-	17.5789	2548-87-0	56671.2	56763.9	57063.5	16362.9	20539.1	6000.22	0.00117722	0.00117722	0.00117722	0.00117722	0.00117722	0.00117722	0.00117722	0.00117722	0.00117722	0.00117722	0.00117722	0.00117722	0.00117722	0.00117722	0.00117722	0.00117722	0.00117722	0.00117722	0.00117722	0.00117722	0.00117722	0.00117722	0.00117722	0.00117722	0.00117722	0.00117722	0.00117722	0.00117722	0.00117722	0.00117722
2-heptanol, 3-methyl-	17.5959	31367-46-1	0.00117722	56763.9	0.00117722	0.00117722	0.00117722	0.00117722	0.00117722	0.00117722	0.00117722	0.00117722	0.00117722	0.00117722	0.00117722	0.00117722	0.00117722	0.00117722	0.00117722	0.00117722	0.00117722	0.00117722	0.00117722	0.00117722	0.00117722	0.00117722	0.00117722	0.00117722	0.00117722	0.00117722	0.00117722	0.00117722	0.00117722	0.00117722	0.00117722	0.00117722	0.00117722	0.00117722
hexyl butyrate	17.6374	2639-63-6	0.00117722	0.00117722	0.00117722	0.00117722	0.00117722	0.00117722	0.00117722	0.00117722	0.00117722	0.00117722	0.00117722	0.00117722	32.2275	28.1054	45.4637	93.3866	56.2602	22.7104	0.00117722	0.00117722	0.00117722	0.00117722	0.00117722	0.00117722	0.00117722	0.00117722	0.00117722	0.00117722	0.00117722	0.00117722	0.00117722	0.00117722	0.00117722	0.00117722	0.00117722	0.00117722
2-methylcyclohexanol	17.659	583-59-5	0.00117722	0.00117722	0.00117722	0.00117722	0.00117722	0.00117722	0.00117722	0.00117722	0.00117722	0.00117722	0.00117722	0.00117722	0.00117722	0.00117722	0.00117722	0.00117722	0.00117722	0.00117722	0.00117722	0.00117722	0.00117722	0.00117722	0.00117722	0.00117722	0.00117722	0.00117722	0.00117722	0.00117722	0.00117722	0.00117722	0.00117722	0.00117722	0.00117722	5.7186	8.36803	0.00117722
cis-2-methylcyclohexanol	17.6619	7443-70-1	0.00117722	0.00117722	0.00117722	0.00117722	0.00117722	0.00117722	4.34133	0.00117722	0.00117722	4.51111	0.00117722	0.00117722	32.2275	28.1054	45.4637	72.5447	0.00117722	0.00117722	0.00117722	0.00117722	0.00117722	0.00117722	0.00117722	0.00117722	0.00117722	0.00117722	0.00117722	0.00117722	0.00117722	0.00117722	8.31259	5.00789	6.17932	0.00117722	0.00117722	5.4833
2,4,6-collidine	17.6665	108-75-8	0.00117722	0.00117722	0.00117722	0.00117722	0.00117722	0.00117722	0.00117722	0.00117722	0.00117722	0.00117722	0.00117722	0.00117722	0.00117722	0.00117722	0.00117722	0.00117722	0.00117722	0.00117722	0.00117722	0.00117722	0.00117722	0.00117722	0.00117722	0.00117722	14.6679	15.7594	4.77335	31.4802	14.8283	9.18327	0.00117722	0.00117722	6.17932	6.25558	107.856	0.00117722
hexyl 2-methylbutyrate	17.6904	10032-15-2	14765	13976.2	12739.7	11461	22331.4	12634.2	1292.18	1924.67	1526.53	2039.61	1692.92	1172.12	294.894	0.00117722	278.256	213.752	342.469	291.117	0.00117722	0.00117722	0.00117722	0.00117722	0.00117722	0.00117722	0.00117722	0.00117722	0.00117722	0.00117722	0.00117722	0.00117722	0.00117722	0.00117722	0.00117722	0.00117722	0.00117722	0.00117722
1,3-dichlorobenzene	17.7324	541-73-1	0.00117722	11672.9	0.00117722	0.00117722	0.00117722	8574.17	0.00117722	0.00117722	0.00117722	43.7552	0.00117722	0.00117722	0.00117722	0.00117722	0.00117722	0.00117722	0.00117722	0.00117722	0.00117722	0.00117722	2923.38	0.00117722	0.00117722	3025.5	0.00117722	0.00117722	0.00117722	0.00117722	0.00117722	0.00117722	0.00117722	0.00117722	0.00117722	0.00117722	0.00117722	0.00117722
1,4-dichlorobenzene	18.0299	106-46-7	0.00117722	0.00117722	0.00117722	0.00117722	0.00117722	0.00117722	0.00117722	403.534	0.00117722	0.00117722	0.00117722	0.00117722	0.00117722	0.00117722	143.835	79.8784	181.931	158.106	0.00117722	0.00117722	0.00117722	0.00117722	0.00117722	0.00117722	186.448	188.433	173.513	0.00117722	154.004	166.151	0.00117722	198.614	0.00117722	0.00117722	0.00117722	0.00117722
4-thiapentanal	18.0571	3268-49-3	0.00117722	0.00117722	0.00117722	0.00117722	0.00117722	0.00117722	0.00117722	0.00117722	0.00117722	0.00117722	0.00117722	0.00117722	0.00117722	0.00117722	0.00117722	0.00117722	0.00117722	0.00117722	28.0804	27.034	48.9614	55.2251	13.1569	16.0596	0.00117722	631.096	480.732	349.115	1.80505	542.962	0.00117722	0.00117722	0.00117722	0.00117722	0.00117722	0.00117722
linalool oxide, (z)-	18.0584	5989-33-3	0.00117722	113.749	202.265	251.077	318.4	0.00117722	0.00117722	0.00117722	0.00117722	0.00117722	0.00117722	0.00117722	0.00117722	0.00117722	0.00117722	0.00117722	0.00117722	0.00117722	0.00117722	0.00117722	0.00117722	0.00117722	0.00117722	0.00117722	0.00117722	0.00117722	0.00117722	0.00117722	0.00117722	0.00117722	0.00117722	0.00117722	0.00117722	0.00117722	0.00117722	0.00117722
acetic acid	18.188	64-19-7	5233.47	7956.48	3920.81	2137.79	7571.07	10376.4	2644.66	2851.52	2883.41	2874.08	2491.58	3146.27	0.00117722	0.00117722	0.00117722	0.00117722	0.00117722	0.00117722	344.225	438.137	448.534	397.265	0.00117722	407.746	0.00117722	0.00117722	0.00117722	0.00117722	0.00117722	0.00117722	0.00117722	0.00117722	0.00117722	0.00117722	0.00117722	0.00117722
3-furaldehyde	18.2636	498-60-2	0.00117722	0.00117722	0.00117722	0.00117722	125.324	0.00117722	0.00117722	0.00117722	189.685	0.00117722	0.00117722	238.057	0.00117722	0.00117722	0.00117722	0.00117722	0.00117722	0.00117722	0.00117722	0.00117722	24.601	0.00117722	19.4097	0.00117722	0.00117722	0.00117722	0.00117722	78.3825	72.6739	120.574	0.00117722	0.00117722	0.00117722	0.00117722	0.00117722	0.00117722
1-octen-3-ol	18.3079	3391-86-4	2069.9	2686.7	4110.26	3019.16	5838.26	2560.53	0.00117722	205.872	132.466	0.00117722	195.129	237.655	0.00117722	0.00117722	66.3351	73.1704	67.492	73.7301	0.00117722	674.251	0.00117722	812.589	739.208	663.89	68.0063	76.7851	0.00117722	0.00117722	72.6739	119.751	118.355	77.9183	86.9613	75.5913	101.398	0.00117722
1-heptanol	18.4664	111-70-6	3988.55	5604.66	8076.79	4838.36	9777.77	4883.19	0.00117722	0.00117722	178.656	229.161	0.00117722	0.00117722	355.22	0.00117722	0.00117722	0.00117722	360.895	0.00117722	223.059	0.00117722	400.378	552.428	514.758	583.809	0.00117722	0.00117722	150.66	91.8288	0.00117722	129.919	86.5173	0.00117722	60.0571	50.2477	61.5517	0.00117722
furfural	18.5014	98-01-1	0.00117722	0.00117722	0.00117722	0.00117722	0.00117722	0.00117722	157.633	205.872	0.00117722	0.00117722	195.129	0.00117722	57.5687	0.00117722	70.4392	101.508	77.9964	73.7301	0.00117722	0.00117722	0.00117722	0.00117722	0.00117722	0.00117722	0.00117722	77.7107	92.0202	0.00117722	0.00117722	0.00117722	118.804	77.9183	0.00117722	0.00117722	101.398	81.3152
1-hepten-3-ol	18.5203	4938-52-7	0.00117722	0.00117722	0.00117722	0.00117722	0.00117722	0.00117722	125.069	0.00117722	0.00117722	0.00117722	0.00117722	0.00117722	49.4334	0.00117722	0.00117722	0.00117722	0.00117722	0.00117722	0.00117722	0.00117722	0.00117722	0.00117722	0.00117722	0.00117722	0.00117722	0.00117722	91.6271	0.00117722	0.00117722	0.00117722	0.00117722	0.00117722	0.00117722	0.00117722	0.00117722	0.00117722
sulcatol	18.663	1569-60-4	0.00117722	472.039	1275.24	773.543	869.113	540.734	40.5687	38.6275	40.0332	42.8615	35.4119	22.9006	53.6353	77.595	51.7214	74.0544	52.3346	45.143	0.00117722	0.00117722	0.00117722	58.331	0.00117722	0.00117722	0.00117722	0.00117722	0.00117722	0.00117722	0.00117722	0.00117722	0.00117722	0.00117722	0.00117722	0.00117722	0.00117722	0.00117722
heptyl formate	18.667	112-23-2	0.00117722	0.00117722	0.00117722	0.00117722	0.00117722	0.00117722	162.309	186.014	0.00117722	0.00117722	167.066	181.223	0.00117722	352.402	400.704	484.391	0.00117722	324.663	0.00117722	0.00117722	0.00117722	0.00117722	0.00117722	0.00117722	0.00117722	0.00117722	0.00117722	0.00117722	87.7892	0.00117722	0.00117722	43.7868	0.00117722	0.00117722	0.00117722	57.8242
octyl acetate	18.8725	112-14-1	0.00117722	0.00117722	472.69	235.565	225.388	0.00117722	0.00117722	0.00117722	0.00117722	0.00117722	0.00117722	0.00117722	34.4096	22.9888	33.2944	0.00117722	16.2647	26.1399	0.00117722	0.00117722	0.00117722	0.00117722	0.00117722	0.00117722	0.00117722	0.00117722	0.00117722	0.00117722	0.00117722	0.00117722	0.00117722	0.00117722	0.00117722	0.00117722	0.00117722	0.00117722
trans-2-Hexenyl 2-methylbutyrate	19.0257		281.473	555.329	412.263	251.035	616.662	318.972	0.00117722	0.00117722	0.00117722	0.00117722	0.00117722	0.00117722	0.00117722	0.00117722	0.00117722	0.00117722	0.00117722	0.00117722	0.00117722	0.00117722	0.00117722	0.00117722	0.00117722	0.00117722	0.00117722	0.00117722	0.00117722	0.00117722	0.00117722	0.00117722	0.00117722	0.00117722	0.00117722	0.00117722	0.00117722	0.00117722
2,4-Heptadienal, (E,E)-	19.1856	4313/3/5	310.494	464.686	558.003	453.73	0.00117722	342.648	0.00117722	0.00117722	0.00117722	0.00117722	0.00117722	0.00117722	0.00117722	0.00117722	0.00117722	0.00117722	0.00117722	0.00117722	8.10761	28.8191	9.85748	0.00117722	21.1446	12.8617	0.00117722	0.00117722	0.00117722	0.00117722	0.00117722	0.00117722	0.00117722	0.00117722	0.00117722	0.00117722	0.00117722	0.00117722
dihydroedulan ia	19.2684	72746-44-2	0.00117722	0.00117722	0.00117722	0.00117722	0.00117722	0.00117722	0.00117722	0.00117722	0.00117722	0.00117722	0.00117722	0.00117722	0.00117722	0.00117722	0.00117722	0.00117722	0.00117722	0.00117722	32.1161	50.7131	24.2361	0.00117722	1.22557	36.6644	0.00117722	0.00117722	0.00117722	0.00117722	0.00117722	0.00117722	0.00117722	0.00117722	0.00117722	0.00117722	0.00117722	0.00117722
2-ethyl-1-hexanol	19.3455	104-76-7	282.378	293.316	452.483	951.769	0.00117722	334.999	302.607	406.289	535.34	507.007	442.877	478.918	141.98	125.124	247.263	262.053	311.636	326.58	0.00117722	0.00117722	71.6062	0.00117722	0.00117722	0.00117722	365.562	291.727	359.277	474.198	488.932	340.724	437.827	392.721	386.432	343.938	439.77	352.23
2,4-heptadienal	19.4231	4313-03-5	0.00117722	0.00117722	0.00117722	0.00117722	0.00117722	0.00117722	20.8501	22.3884	0.00117722	24.1335	23.5723	15.3797	22.6751	31.4013	42.0149	44.5246	43.9714	0.00117722	0.00117722	0.00117722	0.00117722	0.00117722	0.00117722	0.00117722	8.50526	0.00117722	0.00117722	13.0846	0.00117722	0.00117722	0.00117722	7.62578	0.00117722	0.00117722	0.00117722	8.88862
decaldehyde	19.4591	112-31-2	4264.88	2672.56	4764.49	0.00117722	7535.22	1326.33	0.00117722	163.482	166.367	177.061	131.213	197.154	131.285	80.2359	139.713	77.7618	152.841	123.333	1212.84	1966.16	2065.85	2371.35	1426.75	1966.54	119.054	124.242	165.868	187.209	163.978	0.00117722	207.777	193.643	151.742	187.606	188.867	150.526
m,alpha-dichlorotoluene	19.5541	620-20-2	0.00117722	130.313	640.061	0.00117722	1516.48	5.52617	0.00117722	0.00117722	0.00117722	0.00117722	0.00117722	0.00117722	0.00117722	0.00117722	0.00117722	0.00117722	0.00117722	0.00117722	0.00117722	0.00117722	0.00117722	0.00117722	0.00117722	0.00117722	0.00117722	0.00117722	0.00117722	0.00117722	0.00117722	0.00117722	0.00117722	0.00117722	0.00117722	0.00117722	0.00117722	0.00117722
n-pentadecane	19.6928	629-62-9	359.516	311.96	500.307	0.00117722	1005.81	0.00117722	0.00117722	0.00117722	197.107	0.00117722	0.00117722	0.00117722	0.00117722	0.00117722	0.00117722	930.221	0.00117722	0.00117722	0.00117722	0.00117722	0.00117722	303.674	0.00117722	0.00117722	0.00117722	0.00117722	0.00117722	161.579	173.132	167.637	0.00117722	0.00117722	57.6697	0.00117722	0.00117722	0.00117722
benzaldehyde	19.7638	100-52-7	1912.28	4532.51	17488.1	12337.5	19386.9	4020.9	39.6129	65.3667	84.5553	84.5671	84.4996	87.9499	286.844	415.707	500.256	929.104	653.205	547.838	711.428	916.284	1099.25	1214.87	942.79	1009.48	164.053	159.259	151.058	156.947	158.556	172.647	55.7874	50.3558	57.6697	29.2424	48.4581	25.0384
2-Heptenol	19.8225		4814.24	0.00117722	0.00117722	0.00117722	0.00117722	0.00117722	0.00117722	0.00117722	0.00117722	0.00117722	0.00117722	0.00117722	0.00117722	0.00117722	0.00117722	0.00117722	0.00117722	0.00117722	0.00117722	0.00117722	0.00117722	0.00117722	0.00117722	0.00117722	0.00117722	0.00117722	0.00117722	0.00117722	0.00117722	0.00117722	0.00117722	0.00117722	0.00117722	0.00117722	0.00117722	0.00117722
2-heptenol	19.8231	33467-76-4	0.00117722	0.00117722	7234.88	2570.46	0.00117722	0.00117722	0.00117722	0.00117722	0.00117722	0.00117722	0.00117722	0.00117722	0.00117722	0.00117722	0.00117722	0.00117722	0.00117722	0.00117722	0.00117722	0.00117722	0.00117722	0.00117722	0.00117722	0.00117722	0.00117722	0.00117722	0.00117722	0.00117722	0.00117722	0.00117722	0.00117722	0.00117722	0.00117722	0.00117722	0.00117722	0.00117722
2-hepten-1-ol, (z)-	19.8246	55454-22-3	0.00117722	5068.06	0.00117722	0.00117722	5068.96	3963.07	0.00117722	0.00117722	0.00117722	0.00117722	0.00117722	0.00117722	0.00117722	0.00117722	0.00117722	0.00117722	0.00117722	0.00117722	0.00117722	0.00117722	0.00117722	0.00117722	0.00117722	0.00117722	0.00117722	0.00117722	0.00117722	0.00117722	0.00117722	0.00117722	0.00117722	0.00117722	0.00117722	0.00117722	0.00117722	0.00117722
2-decen-1-ol	19.8524	22104-80-9	0.00117722	0.00117722	0.00117722	0.00117722	0.00117722	0.00117722	55.1174	0.00117722	0.00117722	0.00117722	0.00117722	0.00117722	0.00117722	0.00117722	0.00117722	0.00117722	0.00117722	0.00117722	0.00117722	0.00117722	0.00117722	0.00117722	0.00117722	0.00117722	0.00117722	0.00117722	0.00117722	0.00117722	0.00117722	0.00117722	0.00117722	0.00117722	0.00117722	0.00117722	0.00117722	0.00117722
2-pyrazoline, 1-isopropyl-3,4-dimethyl-	19.9205	17911-98-7	0.00117722	0.00117722	0.00117722	0.00117722	0.00117722	0.00117722	0.00117722	0.00117722	0.00117722	0.00117722	0.00117722	0.00117722	0.00117722	0.00117722	0.00117722	0.00117722	0.00117722	0.00117722	0.00117722	0.00117722	0.00117722	0.00117722	0.00117722	0.00117722	0.00117722	0.00117722	0.00117722	0.00117722	0.00117722	0.00117722	0.00117722	0.00117722	0.00117722	0.00117722	34.5487	0.00117722
2-methylundecane	20.0493	7045-71-8	0.00117722	0.00117722	0.00117722	0.00117722	0.00117722	0.00117722	0.00117722	0.00117722	0.00117722	0.00117722	0.00117722	0.00117722	0.00117722	415.707	0.00117722	0.00117722	0.00117722	0.00117722	0.00117722	0.00117722	0.00117722	0.00117722	0.00117722	0.00117722	0.00117722	0.00117722	0.00117722	0.00117722	0.00117722	0.00117722	0.00117722	0.00117722	0.00117722	0.00117722	0.00117722	0.00117722
3-Octyl 2-methylbutyrate	20.0999		0.00117722	0.00117722	0.00117722	0.00117722	0.00117722	0.00117722	0.00117722	101.518	93.7812	0.00117722	0.00117722	0.00117722	0.00117722	0.00117722	0.00117722	0.00117722	0.00117722	0.00117722	0.00117722	0.00117722	0.00117722	0.00117722	0.00117722	0.00117722	0.00117722	0.00117722	0.00117722	0.00117722	0.00117722	0.00117722	0.00117722	0.00117722	0.00117722	0.00117722	0.00117722	0.00117722
Octan-2-yl 2-methylbutanoate	20.1105		0.00117722	0.00117722	0.00117722	0.00117722	0.00117722	0.00117722	0.00117722	0.00117722	0.00117722	212.68	131.922	184.23	0.00117722	0.00117722	0.00117722	0.00117722	0.00117722	0.00117722	0.00117722	0.00117722	0.00117722	0.00117722	0.00117722	0.00117722	0.00117722	0.00117722	0.00117722	0.00117722	0.00117722	0.00117722	0.00117722	0.00117722	0.00117722	0.00117722	0.00117722	0.00117722
ethyl 3-hydroxybutyrate	20.1118	5405-41-4	0.00117722	0.00117722	0.00117722	0.00117722	0.00117722	0.00117722	0.00117722	0.00117722	0.00117722	0.00117722	0.00117722	0.00117722	0.00117722	0.00117722	0.00117722	0.00117722	0.00117722	0.00117722	0.00117722	0.00117722	0.00117722	0.00117722	0.00117722	0.00117722	31.7224	35.1294	26.7228	21.6851	27.035	30.6873	205.051	201.865	215.084	208.39	169.264	221.497
2-nonanol	20.1481	628-99-9	0.00117722	0.00117722	0.00117722	133.457	130.981	177.955	0.00117722	0.00117722	0.00117722	0.00117722	0.00117722	0.00117722	0.00117722	0.00117722	0.00117722	0.00117722	0.00117722	0.00117722	0.00117722	0.00117722	0.00117722	0.00117722	0.00117722	0.00117722	0.00117722	0.00117722	0.00117722	0.00117722	0.00117722	0.00117722	0.00117722	0.00117722	0.00117722	0.00117722	0.00117722	0.00117722
3-Oxobutan-2-yl 2-methylbutanoate	20.2356		0.00117722	0.00117722	0.00117722	0.00117722	0.00117722	0.00117722	7.1543	18.781	25.193	15.1817	22.0897	18.6138	0.00117722	0.00117722	0.00117722	0.00117722	0.00117722	7.56994	0.00117722	0.00117722	0.00117722	0.00117722	0.00117722	0.00117722	0.00117722	0.00117722	0.00117722	0.00117722	0.00117722	0.00117722	0.00117722	0.00117722	0.00117722	0.00117722	0.00117722	0.00117722
trans-2-Nonenal	20.3378		8001.68	0.00117722	0.00117722	0.00117722	0.00117722	0.00117722	0.00117722	0.00117722	0.00117722	0.00117722	0.00117722	0.00117722	0.00117722	0.00117722	0.00117722	0.00117722	0.00117722	0.00117722	0.00117722	0.00117722	0.00117722	0.00117722	0.00117722	0.00117722	0.00117722	0.00117722	0.00117722	0.00117722	0.00117722	0.00117722	0.00117722	0.00117722	0.00117722	0.00117722	0.00117722	0.00117722
2-nonenal	20.3387	18829-56-6	0.00117722	9949.9	12237.1	7886.69	13429.4	8558.81	413.258	556.794	478.694	576.842	557.125	510.942	116.959	100.46	146.301	129.753	101.613	171.319	1935.56	2258.27	2252.77	2784.82	2305.34	2168.21	483.274	659.144	419.697	516.542	503.975	492.846	583.065	440.869	396.472	373.832	354.094	349.141
carbamothioic acid, dimethyl-, s-methyl ester	20.4261	3013-02-3	0.00117722	0.00117722	0.00117722	0.00117722	0.00117722	0.00117722	0.00117722	2.66029	0.00117722	6.6078	2.34141	3.53548	0.00117722	0.00117722	0.00117722	0.00117722	0.00117722	0.00117722	0.00117722	0.00117722	0.00117722	0.00117722	0.00117722	0.00117722	0.00117722	0.00117722	0.00117722	0.00117722	0.00117722	0.00117722	0.00117722	0.00117722	0.00117722	0.00117722	0.00117722	0.00117722
acetic acid--oct-5-en-1-ol (1/1)	20.4358	71978-00-2	0.00117722	0.00117722	0.00117722	0.00117722	0.00117722	0.00117722	0.00117722	0.00117722	0.00117722	0.00117722	0.00117722	0.00117722	9.0599	4.34721	2.25345	0.00117722	1.2005	0.00117722	0.00117722	0.00117722	0.00117722	0.00117722	0.00117722	0.00117722	0.00117722	0.00117722	0.00117722	0.00117722	0.00117722	0.00117722	0.00117722	0.00117722	0.00117722	0.00117722	0.00117722	0.00117722
dimethyl fumarate	20.4891	624-49-7	0.00117722	0.00117722	0.00117722	0.00117722	0.00117722	0.00117722	0.00117722	0.00117722	0.00117722	0.00117722	0.00117722	0.00117722	0.00117722	0.00117722	0.00117722	0.00117722	0.00117722	0.00117722	47.8682	49.0454	0.00117722	87.4998	54.1633	43.9851	0.00117722	0.00117722	0.00117722	0.00117722	0.00117722	0.00117722	0.00117722	0.00117722	0.00117722	0.00117722	0.00117722	0.00117722
propionic acid	20.5081	79-09-4	0.00117722	0.00117722	0.00117722	0.00117722	0.00117722	0.00117722	0.00117722	0.00117722	0.00117722	0.00117722	0.00117722	46.1952	0.00117722	0.00117722	0.00117722	0.00117722	0.00117722	0.00117722	0.00117722	0.00117722	0.00117722	0.00117722	0.00117722	0.00117722	0.00117722	0.00117722	0.00117722	0.00117722	0.00117722	0.00117722	0.00117722	0.00117722	0.00117722	0.00117722	0.00117722	0.00117722
linalool	20.7624	78-70-6	644.116	654.177	631.28	0.00117722	0.00117722	0.00117722	20.2906	25.1391	23.8754	26.33	37.6192	20.2463	0.00117722	0.00117722	12.4344	48.3612	0.00117722	0.00117722	1629.86	1890.92	2046.06	0.00117722	0.00117722	1917.73	0.00117722	0.00117722	8.21845	0.00117722	0.00117722	0.00117722	0.00117722	0.00117722	0.00117722	0.00117722	0.00117722	0.00117722
linalyl acetate	20.9831	115-95-7	0.00117722	0.00117722	0.00117722	0.00117722	0.00117722	0.00117722	0.00117722	0.00117722	0.00117722	0.00117722	0.00117722	0.00117722	12.6346	0.00117722	0.00117722	0.00117722	15.8056	0.00117722	0.00117722	0.00117722	0.00117722	0.00117722	0.00117722	0.00117722	0.00117722	0.00117722	0.00117722	0.00117722	0.00117722	0.00117722	0.00117722	0.00117722	0.00117722	0.00117722	0.00117722	0.00117722
octyl formate	21.0551	112-32-3	0.00117722	0.00117722	3951.12	2262.39	0.00117722	2245.24	0.00117722	0.00117722	0.00117722	0.00117722	0.00117722	0.00117722	0.00117722	0.00117722	0.00117722	258.821	0.00117722	0.00117722	0.00117722	0.00117722	0.00117722	0.00117722	0.00117722	0.00117722	0.00117722	0.00117722	0.00117722	0.00117722	0.00117722	0.00117722	0.00117722	0.00117722	0.00117722	0.00117722	0.00117722	0.00117722
1-octanol	21.0556	111-87-5	4066.08	2389.6	0.00117722	0.00117722	5076.5	0.00117722	0.00117722	330.472	0.00117722	352.986	357.96	0.00117722	179.287	175.486	211.598	0.00117722	185.546	233.788	372.651	368.1	0.00117722	634.727	392.581	0.00117722	76.7889	72.9954	83.2672	79.2294	0.00117722	111.28	0.00117722	128.671	133.686	97.4935	0.00117722	94.5681
cyclooctane, 1,4-dimethyl-, cis-	21.1148	13151-99-0	0.00117722	0.00117722	0.00117722	0.00117722	0.00117722	0.00117722	0.00117722	0.00117722	0.00117722	0.00117722	0.00117722	0.00117722	0.00117722	0.00117722	0.00117722	0.00117722	0.00117722	0.00117722	0.00117722	0.00117722	0.00117722	0.00117722	0.00117722	0.00117722	0.00117722	0.00117722	0.00117722	0.00117722	0.00117722	29.6319	0.00117722	0.00117722	0.00117722	0.00117722	0.00117722	0.00117722
2,4-octadienal, (2e,4e)-	21.1533	30361-28-5	0.00117722	0.00117722	0.00117722	0.00117722	0.00117722	0.00117722	10.2804	0.00117722	13.4539	13.1276	8.23176	5.71	0.00117722	0.00117722	0.00117722	0.00117722	0.00117722	0.00117722	0.00117722	0.00117722	0.00117722	0.00117722	0.00117722	0.00117722	0.00117722	0.00117722	0.00117722	0.00117722	0.00117722	0.00117722	0.00117722	0.00117722	0.00117722	0.00117722	0.00117722	0.00117722
isobutyric acid	21.192	79-31-2	627.869	990.218	1130.94	825.033	1652.64	988.913	271.156	317.807	314.62	340.349	333.819	405.194	0.00117722	0.00117722	0.00117722	0.00117722	0.00117722	0.00117722	0.00117722	0.00117722	0.00117722	0.00117722	0.00117722	0.00117722	0.00117722	0.00117722	0.00117722	0.00117722	0.00117722	0.00117722	0.00117722	0.00117722	0.00117722	0.00117722	0.00117722	0.00117722
nonyl acetate	21.4764	143-13-5	0.00117722	225.546	405.528	306.423	0.00117722	0.00117722	0.00117722	0.00117722	0.00117722	0.00117722	0.00117722	0.00117722	0.00117722	0.00117722	0.00117722	0.00117722	0.00117722	0.00117722	0.00117722	0.00117722	0.00117722	0.00117722	0.00117722	0.00117722	0.00117722	0.00117722	0.00117722	0.00117722	0.00117722	0.00117722	0.00117722	0.00117722	0.00117722	0.00117722	0.00117722	0.00117722
1-chloro-4-chloromethylbenzene	21.5055	104-83-6	0.00117722	0.00117722	0.00117722	0.00117722	0.00117722	0.00117722	0.00117722	0.00117722	0.00117722	0.00117722	0.00117722	0.00117722	0.00117722	0.00117722	0.00117722	0.00117722	0.00117722	0.00117722	1.34513	1.11139	9.53095	2.0849	0.00117722	8.41719	0.00117722	0.00117722	0.00117722	0.00117722	0.00117722	0.00117722	0.00117722	0.00117722	0.00117722	0.00117722	0.00117722	0.00117722
trans-2,cis-6-nonadienal	21.5215	557-48-2	169.963	242.27	467.231	325.99	302.186	189.282	46.4764	58.2993	44.6289	40.8691	74.4611	22.7131	0.00117722	13.1676	0.00117722	38.5193	0.00117722	0.00117722	0.00117722	0.00117722	0.00117722	0.00117722	0.00117722	0.00117722	45.5555	51.1794	31.4499	42.2716	34.9804	39.0537	92.9211	80.4682	71.4783	64.48	52.5634	55.893
2,2-dimethylpropanoic acid	21.5703	75-98-9	0.00117722	0.00117722	0.00117722	0.00117722	0.00117722	0.00117722	0.00117722	0.00117722	0.00117722	0.00117722	0.00117722	51.5275	0.00117722	0.00117722	0.00117722	0.00117722	0.00117722	0.00117722	0.00117722	0.00117722	0.00117722	0.00117722	0.00117722	0.00117722	0.00117722	0.00117722	0.00117722	0.00117722	0.00117722	0.00117722	0.00117722	0.00117722	0.00117722	0.00117722	0.00117722	0.00117722
2,3-butanediol	21.5883	513-85-9	0.00117722	0.00117722	0.00117722	0.00117722	0.00117722	0.00117722	0.00117722	0.00117722	0.00117722	0.00117722	0.00117722	0.00117722	71.6276	97.8546	56.653	140.31	88.9812	120.19	0.00117722	0.00117722	0.00117722	0.00117722	0.00117722	0.00117722	0.00117722	0.00117722	0.00117722	0.00117722	0.00117722	0.00117722	0.00117722	0.00117722	0.00117722	0.00117722	0.00117722	0.00117722
2,3-butanediol, (+)-	21.5976	19132-06-0	0.00117722	0.00117722	0.00117722	0.00117722	0.00117722	0.00117722	0.00117722	0.00117722	0.00117722	0.00117722	0.00117722	49.3086	0.00117722	0.00117722	0.00117722	0.00117722	0.00117722	0.00117722	0.00117722	0.00117722	0.00117722	0.00117722	0.00117722	0.00117722	0.00117722	0.00117722	0.00117722	0.00117722	0.00117722	0.00117722	0.00117722	0.00117722	0.00117722	0.00117722	0.00117722	0.00117722
1,4-hexadiene, 3-ethyl-	21.6023	2080-89-9	0.00117722	0.00117722	0.00117722	566.125	1312.37	0.00117722	0.00117722	0.00117722	26.4702	0.00117722	0.00117722	0.00117722	0.00117722	0.00117722	0.00117722	0.00117722	0.00117722	0.00117722	0.00117722	0.00117722	0.00117722	0.00117722	0.00117722	0.00117722	0.00117722	7.08216	10.2317	0.00117722	9.69483	9.90916	11.7107	0.00117722	18.7785	4.92875	5.13559	0.00117722
ethyl 3-(acetyloxy)butanoate	21.6438	27846-49-7	0.00117722	0.00117722	0.00117722	0.00117722	0.00117722	0.00117722	0.00117722	0.00117722	0.00117722	0.00117722	0.00117722	0.00117722	0.00117722	0.00117722	0.00117722	0.00117722	0.00117722	0.00117722	0.00117722	0.00117722	0.00117722	0.00117722	0.00117722	0.00117722	0.00117722	0.00117722	8.50157	6.04201	0.521462	1.8189	49.9921	23.1473	18.1017	29.7908	15.281	15.2421
dimethyl succinate	21.6779	106-65-0	157.488	380.131	108.79	137.784	366.852	422.068	63.5705	81.2562	62.542	67.817	68.9066	50.5632	58.0852	56.1529	59.1806	73.021	57.6978	56.945	2141.33	3143.84	3560.88	4658.16	2573.02	3261.91	123.14	113.365	84.5967	100.731	81.9538	91.4717	83.0695	73.7415	50.1392	60.8325	54.6827	57.8939
2-undecanone	21.9594	112-12-9	147.867	154.744	303.535	326.99	207.536	227.433	0.00117722	0.00117722	0.00117722	0.00117722	0.00117722	0.00117722	0.00117722	0.00117722	0.00117722	0.00117722	0.00117722	0.00117722	0.00117722	0.00117722	0.00117722	0.00117722	0.00117722	0.00117722	0.00117722	0.00117722	0.00117722	0.00117722	0.00117722	0.00117722	0.00117722	0.00117722	0.00117722	0.00117722	0.00117722	0.00117722
benzonitrile	22.0017	100-47-0	0.00117722	0.00117722	0.00117722	0.00117722	0.00117722	0.00117722	15.1301	0.00117722	0.00117722	0.00117722	0.00117722	0.00117722	3.14843	0.613956	0.0518748	7.25198	6.00852	1.72652	0.00117722	0.00117722	0.00117722	0.00117722	0.00117722	0.00117722	2.72015	2.39587	1.18928	1.64925	1.62375	2.41897	0.00117722	0.00117722	0.00117722	0.00117722	0.00117722	0.00117722
undecanal	22.0744	112-44-7	35.7993	0.00117722	0.00117722	0.00117722	0.00117722	0.00117722	0.00117722	0.00117722	0.00117722	0.00117722	0.00117722	0.00117722	0.00117722	0.00117722	0.00117722	0.00117722	0.00117722	0.00117722	0.00117722	0.00117722	0.00117722	0.00117722	0.00117722	0.00117722	0.00117722	0.00117722	0.00117722	0.00117722	0.00117722	0.00117722	0.00117722	0.00117722	0.00117722	0.00117722	0.00117722	0.00117722
beta-caryophyllene	22.1333	87-44-5	0.00117722	0.00117722	0.00117722	0.00117722	0.00117722	0.00117722	12.0275	7.30392	5.10698	0.00117722	13.6052	16.1774	0.00117722	0.00117722	0.00117722	0.00117722	0.00117722	0.00117722	0.00117722	0.00117722	0.00117722	0.00117722	0.00117722	0.00117722	0.00117722	0.00117722	0.00117722	0.00117722	0.00117722	0.00117722	0.00117722	0.00117722	0.00117722	0.00117722	0.00117722	0.00117722
n-hexadecane	22.1461	544-76-3	298.424	337.289	609.942	462.838	748.587	270.041	0.00117722	0.00117722	0.00117722	0.00117722	0.00117722	84.4095	157.448	0.00117722	0.00117722	0.00117722	0.00117722	0.00117722	557.513	471.578	0.00117722	707.567	959.036	594.728	0.00117722	0.00117722	0.00117722	0.00117722	0.00117722	0.00117722	0.00117722	0.00117722	0.00117722	0.00117722	0.00117722	0.00117722
benzhydrazide	22.2361	613-94-5	0.00117722	0.00117722	29.4528	0.00117722	41.049	0.00117722	0.00117722	0.00117722	0.00117722	0.00117722	0.00117722	0.00117722	0.00117722	0.00117722	0.00117722	0.00117722	0.00117722	0.00117722	0.00117722	0.00117722	0.00117722	54.1898	0.00117722	0.00117722	0.00117722	0.00117722	0.00117722	0.00117722	0.00117722	0.00117722	0.00117722	0.00117722	0.00117722	0.00117722	0.00117722	0.00117722
4-terpineol	22.2575	562-74-3	0.00117722	0.00117722	0.00117722	0.00117722	0.00117722	0.00117722	0.00117722	0.00117722	0.00117722	0.00117722	0.00117722	0.00117722	0.00117722	0.00117722	0.00117722	0.00117722	0.00117722	0.00117722	0.00117722	0.00117722	0.00117722	0.00117722	0.00117722	0.00117722	18.7113	14.3542	42.6901	0.00117722	11.3897	19.973	11.2724	0.00117722	10.7667	0.00117722	0.00117722	0.00117722
4-thujanol, cis-(+/-)-	22.2599	15537-55-0	0.00117722	0.00117722	0.00117722	0.00117722	0.00117722	0.00117722	0.00117722	0.00117722	0.00117722	0.00117722	0.00117722	0.00117722	0.00117722	0.00117722	56.4216	0.00117722	41.9581	64.7621	0.00117722	0.00117722	0.00117722	0.00117722	0.00117722	0.00117722	0.00117722	0.00117722	0.00117722	0.00117722	0.00117722	0.00117722	0.00117722	22.6964	0.00117722	0.00117722	0.00117722	0.00117722
4-thujanol	22.2604	17699-16-0	0.00117722	0.00117722	0.00117722	0.00117722	0.00117722	0.00117722	0.00117722	0.00117722	0.00117722	0.00117722	0.00117722	0.00117722	56.8648	38.2025	0.00117722	49.367	0.00117722	0.00117722	0.00117722	0.00117722	0.00117722	0.00117722	0.00117722	0.00117722	0.00117722	0.00117722	0.00117722	16.402	0.00117722	0.00117722	0.00117722	0.00117722	0.00117722	0.00117722	9.2166	10.5164
2-octen-1-ol, (2e)-	22.3831	18409-17-1	7897.77	5579.3	0.00117722	0.00117722	0.00117722	5099.6	0.00117722	0.00117722	0.00117722	0.00117722	0.00117722	0.00117722	0.00117722	0.00117722	0.00117722	0.00117722	0.00117722	0.00117722	497.69	604.051	535.508	737.875	667.671	611.328	34.024	43.5311	45.9432	40.0237	0.00117722	57.33	46.4792	41.8535	33.9257	28.7434	33.4571	24.3463
diethylene glycol monoethyl ether	22.4585	111-90-0	289.154	206.336	191.447	109.281	222.252	186.078	0.00117722	0.00117722	0.00117722	0.00117722	0.00117722	0.00117722	0.00117722	0.00117722	0.00117722	0.00117722	0.00117722	0.00117722	53.6923	75.7813	59.0056	78.3727	56.398	68.2635	0.00117722	0.00117722	0.00117722	0.00117722	0.00117722	0.00117722	0.00117722	0.00117722	0.00117722	0.00117722	0.00117722	0.00117722
Carbonic acid, decyl undecyl ester	22.4738		0.00117722	0.00117722	0.00117722	0.00117722	0.00117722	0.00117722	0.00117722	0.00117722	0.00117722	0.00117722	0.00117722	0.00117722	0.00117722	0.00117722	0.00117722	0.00117722	0.00117722	0.00117722	0.00117722	0.00117722	0.00117722	0.00117722	0.00117722	0.00117722	0.00117722	0.00117722	0.00117722	48.2674	0.00117722	0.00117722	0.00117722	0.00117722	0.00117722	0.00117722	0.00117722	0.00117722
methyl benzoate	22.4989	93-58-3	0.00117722	0.00117722	0.00117722	0.00117722	0.00117722	0.00117722	0.00117722	0.00117722	0.00117722	0.00117722	0.00117722	0.00117722	163.521	168.53	212.748	264.602	237.314	169.529	42.1978	29.9479	0.00117722	0.00117722	74.5419	40.439	63.8125	54.9735	0.00117722	48.2674	0.00117722	50.8482	0.00117722	0.00117722	0.00117722	0.00117722	0.00117722	0.00117722
ethyl 3-furoate	22.5362	614-98-2	0.00117722	0.00117722	0.00117722	0.00117722	0.00117722	0.00117722	0.00117722	0.00117722	0.00117722	0.00117722	0.00117722	0.00117722	0.00117722	0.00117722	212.748	23.617	0.00117722	0.00117722	0.00117722	0.00117722	0.00117722	0.00117722	0.00117722	0.00117722	0.00117722	4.47119	10.3666	5.07018	0.00117722	4.25702	0.00117722	0.00117722	0.00117722	0.00117722	0.00117722	0.00117722
ethyl 2-furoate	22.5416	614-99-3	0.00117722	0.00117722	0.00117722	0.00117722	0.00117722	0.00117722	0.00117722	0.00117722	0.00117722	0.00117722	0.00117722	0.00117722	0.00117722	0.00117722	0.00117722	0.00117722	0.00117722	0.00117722	0.00117722	0.00117722	0.00117722	0.00117722	0.00117722	0.00117722	0.00117722	0.00117722	0.00117722	0.00117722	7.67021	0.00117722	5.69987	0.00117722	0.00117722	9.92093	3.16721	8.73549
1,3-octadiene	22.5882	1002-33-1	0.00117722	0.00117722	0.00117722	0.00117722	0.00117722	0.00117722	0.00117722	0.00117722	0.00117722	0.00117722	0.00117722	0.00117722	0.00117722	0.00117722	0.00117722	0.00117722	0.00117722	0.00117722	0.00117722	0.00117722	0.00117722	0.00117722	0.00117722	0.00117722	0.00117722	0.00117722	0.00117722	0.00117722	33.206	0.00117722	0.00117722	0.00117722	0.00117722	0.00117722	0.00117722	0.00117722
n-butyric acid	22.6067	107-92-6	0.00117722	517.961	0.00117722	681.165	1362.6	409.287	58.4991	48.7448	31.8987	70.8426	48.177	121.144	26.2301	17.7485	34.7918	0.00117722	14.2072	0.00117722	0.00117722	0.00117722	0.00117722	0.00117722	0.00117722	0.00117722	0.00117722	0.00117722	0.00117722	0.00117722	0.00117722	0.00117722	0.00117722	0.00117722	0.00117722	0.00117722	0.00117722	0.00117722
4-decenol, (4z)-	22.6116	57074-37-0	0.00117722	0.00117722	0.00117722	0.00117722	0.00117722	0.00117722	0.00117722	0.00117722	0.00117722	0.00117722	0.00117722	0.00117722	0.00117722	0.00117722	110.767	0.00117722	0.00117722	0.00117722	0.00117722	0.00117722	0.00117722	0.00117722	0.00117722	0.00117722	0.00117722	0.00117722	0.00117722	0.00117722	0.00117722	0.00117722	0.00117722	0.00117722	0.00117722	0.00117722	0.00117722	0.00117722
bicyclo(5.1.0)octane	22.6122	286-43-1	0.00117722	0.00117722	0.00117722	0.00117722	0.00117722	0.00117722	0.00117722	122.668	0.00117722	0.00117722	113.21	122.103	0.00117722	0.00117722	0.00117722	92.258	0.00117722	96.8921	0.00117722	0.00117722	0.00117722	0.00117722	0.00117722	0.00117722	0.00117722	0.00117722	0.00117722	0.00117722	0.00117722	0.00117722	0.00117722	0.00117722	0.00117722	0.00117722	0.00117722	0.00117722
3-octen-1-ol, (3z)-	22.614	20125-84-2	0.00117722	0.00117722	0.00117722	0.00117722	0.00117722	0.00117722	80.5726	0.00117722	0.00117722	0.00117722	0.00117722	0.00117722	0.00117722	0.00117722	0.00117722	0.00117722	101.82	0.00117722	0.00117722	0.00117722	0.00117722	0.00117722	0.00117722	0.00117722	0.00117722	0.00117722	0.00117722	0.00117722	0.00117722	0.00117722	0.00117722	0.00117722	0.00117722	0.00117722	0.00117722	0.00117722
trans-2-Nonenyl acetate	22.8141		0.00117722	433.839	464.276	301.859	423.246	540.954	0.00117722	0.00117722	0.00117722	0.00117722	0.00117722	0.00117722	0.00117722	0.00117722	0.00117722	0.00117722	0.00117722	0.00117722	0.00117722	0.00117722	0.00117722	0.00117722	0.00117722	0.00117722	0.00117722	0.00117722	0.00117722	0.00117722	0.00117722	0.00117722	0.00117722	0.00117722	0.00117722	0.00117722	0.00117722	0.00117722
trans-2-decenal	22.9605	3913-81-3	1626.53	1579.92	2269.15	1554.72	0.00117722	1031.64	0.00117722	0.00117722	0.00117722	0.00117722	0.00117722	0.00117722	0.00117722	0.00117722	0.00117722	0.00117722	0.00117722	0.00117722	0.00117722	0.00117722	0.00117722	0.00117722	0.00117722	0.00117722	0.00117722	0.00117722	0.00117722	0.00117722	0.00117722	0.00117722	0.00117722	0.00117722	0.00117722	0.00117722	0.00117722	0.00117722
phenylacetaldehyde	23.0608	122-78-1	0.00117722	0.00117722	0.00117722	0.00117722	0.00117722	0.00117722	0.00117722	29.3693	33.9012	61.9708	83.6544	74.8152	248.817	346.777	313.093	460.469	420.65	485.585	0.00117722	0.00117722	0.00117722	0.00117722	0.00117722	0.00117722	67.5233	88.0465	80.95	16.2879	26.4999	22.9741	33.9214	25.6239	25.5146	55.1238	19.0719	20.5493
bicyclo(3.2.0)hepta-2,6-diene	23.068	2422-86-8	0.00117722	0.00117722	0.00117722	0.00117722	0.00117722	0.00117722	30.7702	0.00117722	0.00117722	0.00117722	0.00117722	0.00117722	0.00117722	0.00117722	0.00117722	0.00117722	0.00117722	0.00117722	0.00117722	0.00117722	0.00117722	0.00117722	0.00117722	0.00117722	0.00117722	0.00117722	0.00117722	0.00117722	0.00117722	0.00117722	0.00117722	0.00117722	0.00117722	0.00117722	0.00117722	0.00117722
2-fluoro-1-phenylethanone	23.14		0.00117722	0.00117722	0.00117722	0.00117722	0.00117722	0.00117722	0.00117722	0.00117722	0.00117722	0.00117722	0.00117722	0.00117722	20.4919	0.00117722	0.00117722	0.00117722	0.00117722	0.00117722	0.00117722	0.00117722	0.00117722	0.00117722	0.00117722	0.00117722	0.00117722	0.00117722	0.00117722	0.00117722	0.00117722	0.00117722	0.00117722	0.00117722	0.00117722	0.00117722	0.00117722	0.00117722
1-phenyl-1,2-propanedione	23.1401	579-07-7	0.00117722	0.00117722	0.00117722	0.00117722	0.00117722	0.00117722	0.00117722	0.00117722	0.00117722	0.00117722	0.00117722	0.00117722	0.00117722	0.00117722	0.00117722	0.00117722	0.00117722	161.163	0.00117722	0.00117722	0.00117722	0.00117722	0.00117722	0.00117722	0.00117722	0.00117722	0.00117722	0.00117722	0.00117722	0.00117722	0.00117722	0.00117722	0.00117722	0.00117722	0.00117722	0.00117722
ethanone, 2,2-dihydroxy-1-phenyl-	23.1403	1075-06-5	0.00117722	0.00117722	0.00117722	0.00117722	0.00117722	0.00117722	0.00117722	12.9467	0.00117722	0.00117722	0.00117722	0.00117722	0.00117722	99.2206	101.643	145.696	149.625	0.00117722	0.00117722	0.00117722	0.00117722	0.00117722	0.00117722	0.00117722	0.00117722	0.00117722	0.00117722	0.00117722	0.00117722	0.00117722	0.00117722	0.00117722	0.00117722	0.00117722	0.00117722	0.00117722
acetophenone	23.1427	98-86-2	0.00117722	0.00117722	0.00117722	0.00117722	0.00117722	0.00117722	3.3483	0.00117722	5.24319	13.6834	25.7277	23.2504	0.00117722	0.00117722	0.00117722	0.00117722	0.00117722	0.00117722	0.00117722	0.00117722	0.00117722	0.00117722	0.00117722	0.00117722	0.909261	5.45106	7.23015	4.9271	3.40146	2.03075	7.84828	0.00117722	1.65571	1.36768	0.00117722	3.27469
(l)-menthol	23.1903	2216-51-5	0.00117722	0.00117722	0.00117722	0.00117722	0.00117722	0.00117722	0.00117722	0.00117722	0.00117722	0.00117722	129.576	0.00117722	0.00117722	0.00117722	0.00117722	78.2137	90.8786	0.00117722	0.00117722	0.00117722	0.00117722	0.00117722	0.00117722	0.00117722	0.00117722	0.00117722	0.00117722	0.00117722	0.00117722	0.00117722	0.00117722	0.00117722	0.00117722	0.00117722	0.00117722	0.00117722
vinyl hexanoate	23.236	3050-69-9	0.00117722	0.00117722	4582.4	4144.36	7276.67	0.00117722	20.191	0.00117722	0.00117722	27.5684	29.574	0.00117722	0.00117722	0.00117722	0.00117722	0.00117722	0.00117722	0.00117722	3362.14	2644.04	1568.29	3004.47	4450.38	2359.25	12.6743	14.7877	0.00117722	0.00117722	0.00117722	250.031	0.00117722	0.00117722	0.00117722	0.00117722	0.00117722	0.00117722
1-nonanol	23.4819	143-08-8	1227.44	700.696	2407.39	1996.58	0.00117722	0.00117722	0.00117722	0.00117722	0.00117722	0.00117722	0.00117722	0.00117722	0.00117722	0.00117722	0.00117722	0.00117722	0.00117722	0.00117722	74.699	74.1314	102.735	115.539	0.00117722	113.939	0.00117722	0.00117722	0.00117722	0.00117722	0.00117722	0.00117722	0.00117722	0.00117722	0.00117722	0.00117722	0.00117722	0.00117722
2-methylbutanoic acid	23.529	116-53-0	44036.9	86155.6	81540.3	65917.3	138933	87802	14256.7	15973.3	16486	17698.7	16971.7	20108.8	425.952	437.477	575.862	858.642	646.803	571.421	0.00117722	0.00117722	0.00117722	0.00117722	0.00117722	0.00117722	92.128	82.0929	91.0393	0.00117722	0.00117722	0.00117722	428.76	200.6	0.00117722	0.00117722	0.00117722	141.912
2-butyl-2-octenal	23.5737	13019-16-4	0.00117722	0.00117722	0.00117722	0.00117722	0.00117722	0.00117722	0.00117722	0.00117722	0.00117722	0.00117722	0.00117722	0.00117722	0.00117722	0.00117722	0.00117722	0.00117722	0.00117722	0.00117722	2115.24	3283.33	2019.59	3454.49	3162.38	2320.11	0.00117722	0.00117722	0.00117722	0.00117722	0.00117722	0.00117722	0.00117722	0.00117722	0.00117722	0.00117722	0.00117722	0.00117722
ethyl benzoate	23.5965	93-89-0	0.00117722	0.00117722	0.00117722	0.00117722	0.00117722	0.00117722	0.00117722	7.58974	0.00117722	0.00117722	11.4151	0.00117722	343.739	389.551	551.212	860.868	683.751	447.583	0.00117722	0.00117722	0.00117722	0.00117722	0.00117722	0.00117722	92.7442	68.8517	53.3727	68.9072	46.9592	297.062	6.95605	15.2732	5.21913	8.50459	5.34196	6.54411
1-methoxy-4-(2-propenyl)benzene	23.6854	140-67-0	0.00117722	0.00117722	0.00117722	0.00117722	0.00117722	0.00117722	0.00117722	0.00117722	0.00117722	0.00117722	0.00117722	0.00117722	61.0037	92.9096	116.811	139.51	110.363	109.326	0.00117722	0.00117722	0.00117722	0.00117722	0.00117722	0.00117722	96.8908	82.0929	91.0393	0.00117722	0.00117722	0.00117722	0.00117722	0.00117722	0.00117722	0.00117722	0.00117722	0.00117722
isovaleric acid	23.7057	503-74-2	0.00117722	0.00117722	0.00117722	0.00117722	0.00117722	0.00117722	0.00117722	0.00117722	0.00117722	0.00117722	0.00117722	0.00117722	0.00117722	0.00117722	0.00117722	0.00117722	0.00117722	0.00117722	0.00117722	0.00117722	0.00117722	0.00117722	0.00117722	0.00117722	40.8166	35.0622	39.8462	45.9648	34.1292	681.369	0.00117722	165.894	0.00117722	0.00117722	95.8351	99.5313
methyl-3-(methylthio)-(e)-2-propenoate	23.7724	15904-85-5	0.00117722	0.00117722	0.00117722	0.00117722	0.00117722	0.00117722	0.00117722	0.00117722	0.00117722	0.00117722	0.00117722	0.00117722	0.00117722	0.00117722	0.00117722	0.00117722	0.00117722	0.00117722	38.9175	0.00117722	214.833	0.00117722	82.8612	70.2446	0.00117722	0.00117722	0.00117722	0.00117722	0.00117722	0.00117722	0.00117722	0.00117722	0.00117722	0.00117722	0.00117722	0.00117722
2-Propenoic acid, 3-(methylthio)-, methyl ester	23.7725	13733-57-8	0.00117722	0.00117722	0.00117722	0.00117722	0.00117722	0.00117722	0.00117722	0.00117722	0.00117722	0.00117722	0.00117722	0.00117722	0.00117722	0.00117722	0.00117722	0.00117722	0.00117722	0.00117722	0.00117722	36.3627	0.00117722	0.00117722	0.00117722	0.00117722	0.00117722	53.0942	0.00117722	0.00117722	0.00117722	0.00117722	0.00117722	0.00117722	0.00117722	0.00117722	0.00117722	0.00117722
dimethyl methylglutarate	23.9707	14035-94-0	0.00117722	0.00117722	0.00117722	0.00117722	0.00117722	0.00117722	0.00117722	0.00117722	0.00117722	0.00117722	0.00117722	0.00117722	0.00117722	0.00117722	0.00117722	0.00117722	0.00117722	0.00117722	0.00117722	0.00117722	0.00117722	28.1819	0.00117722	0.00117722	0.00117722	0.00117722	0.00117722	0.00117722	0.00117722	0.00117722	0.00117722	0.00117722	0.00117722	0.00117722	0.00117722	0.00117722
Methyl 3-(methylthio)-(Z)-2-propenoate	24.0198	15904-84-4	0.00117722	0.00117722	0.00117722	0.00117722	0.00117722	0.00117722	0.00117722	0.00117722	0.00117722	0.00117722	0.00117722	0.00117722	0.00117722	0.00117722	0.00117722	0.00117722	0.00117722	0.00117722	0.00117722	0.00117722	0.00117722	0.00117722	0.00117722	0.00117722	55.053	0.00117722	70.9125	66.7062	58.1589	136.97	0.00117722	0.00117722	0.00117722	0.00117722	0.00117722	0.00117722
ethyl 3-hydroxyhexanoate	24.0395	2305-25-1	0.00117722	0.00117722	0.00117722	0.00117722	0.00117722	0.00117722	0.00117722	0.00117722	0.00117722	0.00117722	0.00117722	0.00117722	0.00117722	0.00117722	0.00117722	0.00117722	0.00117722	0.00117722	0.00117722	0.00117722	0.00117722	0.00117722	0.00117722	0.00117722	55.053	53.0942	70.9125	66.7062	0.00117722	108.544	120.025	88.518	65.3963	102.521	85.8134	82.2422
dimethyl 3-methylglutarate	24.0607	19013-37-7	0.00117722	0.00117722	0.00117722	0.00117722	0.00117722	0.00117722	0.00117722	0.00117722	0.00117722	0.00117722	0.00117722	0.00117722	0.00117722	0.00117722	0.00117722	0.00117722	0.00117722	0.00117722	0.00117722	18.8883	0.00117722	0.00117722	0.00117722	19.3164	0.00117722	0.00117722	0.00117722	0.00117722	0.00117722	0.00117722	0.00117722	0.00117722	0.00117722	0.00117722	0.00117722	0.00117722
4-hexanolide	24.0875	695-06-7	4.57977	0.00117722	24.7966	38.9536	61.4221	0.00117722	0.00117722	0.00117722	0.00117722	0.00117722	0.00117722	0.00117722	24.3723	66.7677	51.9574	42.7131	47.2906	30.2706	0.00117722	0.00117722	0.00117722	0.00117722	0.00117722	0.00117722	0.00117722	0.00117722	0.00117722	0.00117722	0.00117722	0.00117722	0.781053	1.09413	0.00117722	15.9367	1.58857	0.771549
dimethyl glutarate	24.183	1119-40-0	59.4261	241.376	76.5921	204.377	331.081	303.398	195.655	139.86	100.552	126.495	89.8463	101.954	64.3558	182.606	183.164	228.219	154.487	128.528	7414.09	19195.7	11614.5	18892.1	7711.43	13976.8	386.38	368.701	247.123	346.813	146.225	175.571	126.066	71.8849	98.1323	105.619	96.0802	87.6954
2,4-nonadienal, (2e,4e)-	24.2314	5910-87-2	2285.7	2123.77	2474.05	1204.87	2479.27	1057.49	0.00117722	7.58974	7.02527	11.986	0.00117722	10.3964	0.00117722	389.701	0.00117722	860.868	0.00117722	0.00117722	0.00117722	0.00117722	0.00117722	0.00117722	0.00117722	0.00117722	92.7442	68.8517	53.3727	68.9072	46.9592	295.298	8.00562	15.2732	5.21913	18.1535	0.00117722	0.00117722
bicyclo[3.1.1]heptane, 6,6-dimethyl-3-methylene-	24.3747	16022-04-1	0.00117722	113.548	0.00117722	0.00117722	0.00117722	0.00117722	27.2559	21.9005	21.2385	0.00117722	0.00117722	0.00117722	0.00117722	0.00117722	0.00117722	0.00117722	0.00117722	0.00117722	190.12	436.675	350.542	0.00117722	311.717	0.00117722	0.00117722	35.2999	22.1615	0.00117722	0.00117722	22.1002	32.8067	0.00117722	0.00117722	24.9502	0.00117722	0.00117722
Hexadecyl pentyl ether	24.4806		0.00117722	100.034	0.00117722	122.287	0.00117722	0.00117722	0.00117722	0.00117722	0.00117722	0.00117722	0.00117722	0.00117722	0.00117722	0.00117722	0.00117722	0.00117722	0.00117722	0.00117722	0.00117722	0.00117722	0.00117722	0.00117722	734.026	0.00117722	0.00117722	0.00117722	0.00117722	0.00117722	0.00117722	0.00117722	0.00117722	0.00117722	0.00117722	0.00117722	0.00117722	0.00117722
Hexadecyl octyl ether	24.4825		0.00117722	0.00117722	0.00117722	0.00117722	0.00117722	0.00117722	0.00117722	0.00117722	0.00117722	0.00117722	0.00117722	0.00117722	0.00117722	0.00117722	0.00117722	0.00117722	0.00117722	0.00117722	0.00117722	0.00117722	0.00117722	1091.15	0.00117722	0.00117722	0.00117722	0.00117722	0.00117722	0.00117722	0.00117722	0.00117722	0.00117722	0.00117722	0.00117722	0.00117722	0.00117722	0.00117722
Dodecyl octyl ether	24.4909		0.00117722	0.00117722	0.00117722	0.00117722	0.00117722	0.00117722	0.00117722	0.00117722	0.00117722	0.00117722	0.00117722	0.00117722	0.00117722	0.00117722	0.00117722	0.00117722	0.00117722	0.00117722	0.00117722	0.00117722	637.283	0.00117722	0.00117722	0.00117722	0.00117722	0.00117722	0.00117722	0.00117722	0.00117722	0.00117722	0.00117722	0.00117722	0.00117722	0.00117722	0.00117722	0.00117722
lauryl aldehyde	24.5314	112-54-9	58.4535	0.00117722	0.00117722	0.00117722	0.00117722	0.00117722	0.00117722	0.00117722	0.00117722	0.00117722	0.00117722	0.00117722	0.00117722	0.00117722	0.00117722	0.00117722	0.00117722	0.00117722	0.00117722	0.00117722	0.00117722	0.00117722	0.00117722	0.00117722	0.00117722	0.00117722	0.00117722	0.00117722	0.00117722	0.00117722	0.00117722	0.00117722	0.00117722	0.00117722	0.00117722	0.00117722
2-nonen-1-ol, (2e)-	24.6546	31502-14-4	0.00117722	0.00117722	639.946	0.00117722	0.00117722	0.00117722	0.00117722	0.00117722	0.00117722	0.00117722	0.00117722	0.00117722	0.00117722	0.00117722	0.00117722	0.00117722	0.00117722	0.00117722	0.00117722	0.00117722	0.00117722	0.00117722	0.00117722	0.00117722	0.00117722	0.00117722	0.00117722	0.00117722	0.00117722	0.00117722	0.00117722	0.00117722	0.00117722	0.00117722	0.00117722	0.00117722
2-nonen-1-ol, (2z)-	24.6551	41453-56-9	0.00117722	966.589	0.00117722	49.3235	818.024	0.00117722	0.00117722	0.00117722	0.00117722	0.00117722	0.00117722	0.00117722	0.00117722	0.00117722	0.00117722	0.00117722	0.00117722	0.00117722	0.00117722	0.00117722	465.861	0.00117722	0.00117722	476.828	0.00117722	0.00117722	0.00117722	0.00117722	0.00117722	0.00117722	0.00117722	0.00117722	22.6015	0.00117722	18.7434	41.1105
2-nonen-1-ol	24.6553	22104-79-6	1900.97	0.00117722	0.00117722	0.00117722	0.00117722	1010	0.00117722	0.00117722	0.00117722	0.00117722	0.00117722	0.00117722	0.00117722	0.00117722	0.00117722	0.00117722	0.00117722	0.00117722	0.00117722	450.491	0.00117722	0.00117722	0.00117722	0.00117722	0.00117722	0.00117722	0.00117722	0.00117722	0.00117722	0.00117722	0.00117722	0.00117722	0.00117722	0.00117722	0.00117722	0.00117722
isobornyl acrylate	24.6617	5888-33-5	0.00117722	0.00117722	0.00117722	0.00117722	0.00117722	0.00117722	0.00117722	0.00117722	0.00117722	13.672	1.30374	2.8456	25.408	15.7136	0.00117722	0.00117722	0.00117722	0.00117722	0.00117722	0.00117722	0.00117722	0.00117722	0.00117722	221.193	0.00117722	0.00117722	0.00117722	7.70511	2.16129	0.00117722	0.00117722	7.60265	2.92542	0.00117722	0.00117722	12.1764
2,3-dimethylmaleic anhydride	24.6909	766-39-2	0.00117722	966.589	338.74	406.329	818.024	0.00117722	3.17092	5.90925	5.21678	11.2202	19.4964	12.958	0.00117722	8.23947	16.4464	8.88355	0.00117722	7.61462	0.00117722	0.00117722	0.00117722	0.00117722	394.883	0.00117722	0.00117722	0.00117722	0.00117722	0.00117722	0.00117722	0.00117722	0.00117722	0.00117722	0.00117722	0.00117722	0.00117722	0.00117722
Nonyl tetradecyl ether	24.8151		0.00117722	0.00117722	0.00117722	0.00117722	0.00117722	0.00117722	0.00117722	0.00117722	0.00117722	0.00117722	0.00117722	0.00117722	0.00117722	0.00117722	0.00117722	0.00117722	0.00117722	0.00117722	0.00117722	0.00117722	0.00117722	0.00117722	0.00117722	0.00117722	0.00117722	0.00117722	23.0788	0.00117722	0.00117722	0.00117722	0.00117722	0.00117722	0.00117722	0.00117722	0.00117722	0.00117722
n-nonadecane	24.8172	629-92-5	0.00117722	0.00117722	0.00117722	0.00117722	0.00117722	0.00117722	0.00117722	6.74265	0.00117722	0.00117722	13.1956	13.6377	0.00117722	11.8499	0.00117722	19.7387	0.00117722	16.608	0.00117722	0.00117722	0.00117722	0.00117722	0.00117722	0.00117722	0.00117722	0.00117722	0.00117722	0.00117722	0.00117722	0.00117722	0.00117722	0.00117722	18.0677	0.00117722	0.00117722	0.00117722
Decyl octyl ether	24.8328		0.00117722	0.00117722	0.00117722	0.00117722	0.00117722	0.00117722	0.00117722	0.00117722	0.00117722	0.00117722	0.00117722	0.00117722	0.00117722	0.00117722	14.5463	0.00117722	0.00117722	0.00117722	0.00117722	0.00117722	0.00117722	0.00117722	0.00117722	0.00117722	0.00117722	0.00117722	0.00117722	0.00117722	0.00117722	0.00117722	0.00117722	0.00117722	0.00117722	0.00117722	0.00117722	0.00117722
azulene	24.8343	275-51-4	0.00117722	2796.65	0.00117722	0.00117722	3712.05	0.00117722	0.00117722	0.00117722	0.00117722	0.00117722	0.00117722	0.00117722	0.00117722	0.00117722	0.00117722	0.00117722	0.00117722	0.00117722	0.00117722	0.00117722	0.00117722	0.00117722	0.00117722	0.00117722	0.00117722	0.00117722	0.00117722	0.00117722	0.00117722	0.00117722	0.00117722	0.00117722	0.00117722	0.00117722	0.00117722	0.00117722
phenyl ethyl ketone	24.8552	93-55-0	0.00117722	0.00117722	0.00117722	0.00117722	0.00117722	0.00117722	0.00117722	0.00117722	0.00117722	0.00117722	0.00117722	0.00117722	0.00117722	11.8499	14.5463	19.7387	0.00117722	7.37575	0.00117722	0.00117722	0.00117722	0.00117722	0.00117722	0.00117722	0.00117722	0.00117722	0.00117722	0.00117722	0.00117722	0.00117722	0.00117722	0.00117722	0.00117722	0.00117722	0.00117722	0.00117722
alpha-farnesene, (3z,6e)-	24.8555	26560-14-5	1900.12	2796.65	3055.85	2869.4	3712.05	1432.33	0.00117722	40.8814	0.00117722	45.479	51.7415	37.0874	0.00117722	0.00117722	0.00117722	0.00117722	0.00117722	0.00117722	0.00117722	0.00117722	0.00117722	0.00117722	0.00117722	0.00117722	0.00117722	0.00117722	5.59796	0.00117722	0.00117722	12.0704	0.00117722	0.00117722	0.00117722	0.00117722	0.00117722	0.00117722
trifluoroacetamide	25.111	354-38-1	0.00117722	0.00117722	0.00117722	0.00117722	0.00117722	0.00117722	0.00117722	0.00117722	0.00117722	0.00117722	0.00117722	0.00117722	0.00117722	0.00117722	0.00117722	0.00117722	0.00117722	0.00117722	0.00117722	0.00117722	0.00117722	0.00117722	0.00117722	0.00117722	0.871844	14.4964	0.00117722	0.00117722	8.97432	0.00117722	19.2375	0.00117722	5.69985	8.91318	4.96502	3.35882
pentanedioic acid, ethyl methyl ester	25.1212	51503-30-1	0.00117722	200.156	0.00117722	155.324	0.00117722	194.847	0.00117722	0.00117722	0.00117722	0.00117722	0.00117722	0.00117722	0.00117722	0.00117722	0.00117722	0.00117722	0.00117722	0.00117722	0.00117722	0.00117722	0.00117722	0.00117722	0.00117722	0.00117722	0.00117722	0.00117722	0.00117722	0.00117722	0.00117722	0.00117722	0.00117722	0.00117722	0.00117722	0.00117722	0.00117722	0.00117722
naphthalene	25.127	91-20-3	0.00117722	0.00117722	0.00117722	0.00117722	0.00117722	0.00117722	11.6442	3.79845	5.99051	6.26279	7.49671	8.4292	6.06659	4.99873	15.6176	14.4481	12.7839	9.38637	0.00117722	0.00117722	0.00117722	0.00117722	0.00117722	0.00117722	10.597	7.31591	7.02601	12.6436	17.3035	4.72072	0.00117722	9.96453	0.00117722	0.00117722	0.00117722	9.72447
1h-indene, 1-methylene-	25.1313	2471-84-3	0.00117722	0.00117722	0.00117722	0.00117722	0.00117722	0.00117722	0.00117722	0.00117722	0.00117722	0.00117722	0.00117722	0.00117722	0.00117722	0.00117722	0.00117722	0.00117722	0.00117722	0.00117722	0.00117722	0.00117722	0.00117722	0.00117722	0.00117722	0.00117722	0.00117722	0.00117722	0.00117722	0.00117722	0.00117722	0.00117722	27.4962	0.00117722	13.075	15.3001	12.4324	0.00117722
n-pentanoic acid	25.1695	109-52-4	112.519	200.156	187.558	0.00117722	344.389	146.125	128.329	74.6071	62.7069	72.9553	89.4542	174.887	53.1952	38.9833	51.1411	65.1648	55.4399	44.9032	0.00117722	136.07	113.731	0.00117722	132.069	85.8043	18.5613	8.81063	11.2287	37.6647	18.3185	27.9072	15.2688	16.5915	3.11541	14.8617	24.8187	27.1012
alpha-bergamotene, (e)-(-)-	25.1843	13474-59-4	0.00117722	0.00117722	0.00117722	0.00117722	0.00117722	0.00117722	38.7956	0.00117722	34.088	0.00117722	0.00117722	0.00117722	0.00117722	0.00117722	0.00117722	0.00117722	0.00117722	0.00117722	0.00117722	0.00117722	0.00117722	0.00117722	0.00117722	0.00117722	7.93058	0.00117722	0.00117722	0.00117722	0.00117722	0.00117722	0.00117722	0.00117722	0.00117722	0.00117722	0.00117722	0.00117722
dolichodial	25.3009	5951-57-5	0.00117722	0.00117722	0.00117722	0.00117722	0.00117722	0.00117722	0.00117722	0.00117722	0.00117722	0.00117722	0.00117722	0.00117722	0.00117722	0.00117722	0.00117722	0.00117722	0.00117722	0.00117722	0.00117722	185.368	0.00117722	0.00117722	0.00117722	0.00117722	0.00117722	0.00117722	0.00117722	0.00117722	0.00117722	0.00117722	0.00117722	0.00117722	0.00117722	0.00117722	0.00117722	0.00117722
ethyl 3-(methylthio)-2-propenoate, (2e)-	25.3245	136115-65-6	0.00117722	0.00117722	0.00117722	0.00117722	0.00117722	0.00117722	0.00117722	0.00117722	0.00117722	0.00117722	0.00117722	0.00117722	25.9969	17.9972	17.7258	0.00117722	3.13372	0.00117722	0.00117722	0.00117722	0.00117722	0.00117722	0.00117722	0.00117722	76.0081	62.2506	84.8	99.3794	59.5946	119.28	153.468	165.065	139.155	162.041	138.702	173.173
alpha-farnesene	25.3486	502-61-4	1822.91	2828.76	3092.71	2872.81	3103.51	1466.13	81.9956	114.808	96.0293	108.266	163.755	135.905	0.00117722	0.00117722	0.00117722	0.00117722	0.00117722	0.00117722	0.00117722	0.00117722	0.00117722	0.00117722	0.00117722	0.00117722	69.7027	40.5898	92.486	70.0036	42.1273	126.339	9.78923	0.00117722	0.00117722	0.00117722	0.00117722	0.00117722
(2-methyl-cyclohex-1-enyl)-methanol	25.3619	29474-11-1	0.00117722	0.00117722	0.00117722	0.00117722	0.00117722	0.00117722	54.7837	47.5727	36.0501	42.8231	37.5462	34.9928	0.00117722	0.00117722	0.00117722	0.00117722	0.00117722	0.00117722	0.00117722	0.00117722	0.00117722	0.00117722	0.00117722	0.00117722	0.00117722	0.00117722	0.00117722	0.00117722	0.00117722	0.00117722	0.00117722	0.00117722	0.00117722	0.00117722	0.00117722	0.00117722
methyl phenylacetate	25.4195	101-41-7	0.00117722	0.00117722	0.00117722	0.00117722	0.00117722	0.00117722	0.00117722	0.00117722	0.00117722	0.00117722	0.00117722	0.00117722	0.00117722	0.00117722	0.00117722	0.00117722	0.00117722	0.00117722	30.2637	0.00117722	0.00117722	0.00117722	0.00117722	221.184	0.00117722	0.00117722	0.00117722	0.00117722	0.00117722	0.00117722	0.00117722	0.00117722	0.00117722	0.00117722	0.00117722	0.00117722
2-undecenal, (2e)-	25.4322	53448-07-0	0.00117722	0.00117722	0.00117722	0.00117722	0.00117722	0.00117722	0.00117722	0.00117722	0.00117722	0.00117722	0.00117722	0.00117722	0.00117722	0.00117722	0.00117722	0.00117722	0.00117722	0.00117722	241.007	0.00117722	0.00117722	0.00117722	241.801	0.00117722	0.00117722	0.00117722	0.00117722	0.00117722	0.00117722	0.00117722	0.00117722	0.00117722	0.00117722	0.00117722	0.00117722	0.00117722
2-undecenal	25.4369	2463-77-6	4405.06	3864.95	6156.76	4302.03	9084.36	0.00117722	0.00117722	0.00117722	0.00117722	0.00117722	0.00117722	0.00117722	0.00117722	0.00117722	0.00117722	0.00117722	0.00117722	0.00117722	0.00117722	211.122	189.67	310.986	0.00117722	221.184	0.00117722	0.00117722	0.00117722	0.00117722	0.00117722	0.00117722	0.00117722	0.00117722	0.00117722	0.00117722	0.00117722	0.00117722
4-phenylcyclohexene	25.4784	4994-16-5	0.00117722	0.00117722	0.00117722	0.00117722	0.00117722	0.00117722	0.00117722	0.00117722	0.00117722	0.00117722	0.00117722	0.00117722	0.00117722	0.00117722	4.92002	0.00117722	6.06443	0.00117722	0.00117722	0.00117722	0.00117722	0.00117722	0.00117722	0.00117722	7.29793	4.85905	5.9817	0.569724	5.01986	2.86159	0.00117722	0.00117722	0.00117722	0.00117722	0.00117722	0.00117722
3,3-diethoxypropyne	25.5504	10160-87-9	0.00117722	0.00117722	0.00117722	0.00117722	0.00117722	0.00117722	0.00117722	0.00117722	0.00117722	0.00117722	0.00117722	0.00117722	0.00117722	0.00117722	0.00117722	41.9444	0.00117722	0.00117722	0.00117722	0.00117722	0.00117722	0.00117722	0.00117722	0.00117722	0.00117722	0.00117722	0.00117722	0.00117722	0.00117722	0.00117722	0.00117722	0.00117722	0.00117722	0.00117722	0.00117722	0.00117722
1,2-Benzenediol, O-dichloroacetyl-O-(3-methylbut-2-enoyl)-	25.5505		0.00117722	0.00117722	0.00117722	0.00117722	0.00117722	0.00117722	0.00117722	0.00117722	0.00117722	0.00117722	0.00117722	0.00117722	0.00117722	125.963	0.00117722	0.00117722	0.00117722	0.00117722	0.00117722	0.00117722	0.00117722	0.00117722	0.00117722	0.00117722	0.00117722	0.00117722	0.00117722	0.00117722	0.00117722	0.00117722	0.00117722	0.00117722	0.00117722	0.00117722	0.00117722	0.00117722
4-Oxohex-2-enal	25.5596	20697-55-6	0.00117722	0.00117722	0.00117722	0.00117722	0.00117722	0.00117722	18.9868	7.94612	0.00117722	31.0751	0.00117722	42.047	0.00117722	0.00117722	0.00117722	0.00117722	0.00117722	0.00117722	45.7442	46.2784	33.5255	51.3819	57.0181	37.6905	4.71926	1.28719	3.58755	2.51664	1.41715	2.03683	26.9128	0.00117722	1.91383	0.00117722	0.00117722	2.84599
4-chlorobenzaldehyde	25.5746	104-88-1	64.2683	0.00117722	0.00117722	13.4202	0.00117722	0.00117722	0.00117722	0.00117722	0.00117722	0.00117722	0.00117722	0.00117722	0.00117722	0.00117722	0.00117722	0.00117722	0.00117722	0.00117722	0.00117722	0.00117722	0.00117722	0.00117722	0.00117722	0.00117722	0.00117722	0.00117722	0.00117722	0.00117722	0.00117722	0.00117722	0.00117722	0.00117722	0.00117722	0.00117722	0.00117722	0.00117722
2,4-decadienal, (2e,4z)-	25.6703	25152-83-4	0.00117722	0.00117722	0.00117722	0.00117722	0.00117722	2039.08	0.00117722	0.00117722	0.00117722	0.00117722	0.00117722	0.00117722	0.00117722	0.00117722	0.00117722	0.00117722	0.00117722	0.00117722	0.00117722	312.788	0.00117722	0.00117722	0.00117722	0.00117722	0.00117722	0.00117722	0.00117722	0.00117722	0.00117722	0.00117722	0.00117722	0.00117722	0.00117722	0.00117722	0.00117722	0.00117722
propyl benzoate	25.6733	2315-68-6	0.00117722	0.00117722	0.00117722	0.00117722	0.00117722	0.00117722	0.00117722	0.00117722	0.00117722	0.00117722	0.00117722	0.00117722	62.996	77.8562	86.976	90.6457	101.477	85.4698	0.00117722	0.00117722	0.00117722	0.00117722	0.00117722	0.00117722	0.00117722	0.00117722	0.00117722	0.00117722	0.00117722	0.00117722	0.00117722	0.00117722	0.00117722	0.00117722	0.00117722	0.00117722
2-phenylisopropanol	25.7425	617-94-7	0.00117722	0.00117722	0.00117722	0.00117722	0.00117722	0.00117722	3.99511	12.2031	0.00117722	7.64079	23.7682	14.7216	6.1858	8.63002	8.59536	7.65018	8.08057	0.00117722	0.00117722	0.00117722	0.00117722	0.00117722	0.00117722	0.00117722	5.46324	5.64402	20.4889	10.39	0.00117722	10.8985	7.0426	16.4064	9.26391	3.56634	15.6349	9.19837
1-decanol	25.7819	112-30-1	442.196	0.00117722	0.00117722	0.00117722	0.00117722	0.00117722	0.00117722	0.00117722	0.00117722	0.00117722	0.00117722	0.00117722	0.00117722	0.00117722	0.00117722	0.00117722	0.00117722	0.00117722	0.00117722	0.00117722	0.00117722	0.00117722	0.00117722	0.00117722	0.00117722	0.00117722	0.00117722	0.00117722	0.00117722	0.00117722	0.00117722	0.00117722	0.00117722	0.00117722	0.00117722	0.00117722
rhodinol	25.809	6812-78-8	0.00117722	2581.05	3301.48	0.00117722	0.00117722	0.00117722	0.00117722	0.00117722	0.00117722	0.00117722	0.00117722	0.00117722	0.00117722	0.00117722	0.00117722	0.00117722	0.00117722	14.3927	0.00117722	0.00117722	0.00117722	0.00117722	0.00117722	0.00117722	0.00117722	0.00117722	0.00117722	0.00117722	0.00117722	0.00117722	0.00117722	0.00117722	0.00117722	0.00117722	0.00117722	0.00117722
delta-cadinene	25.8097	483-76-1	0.00117722	0.00117722	0.00117722	0.00117722	0.00117722	0.00117722	0.00117722	3.98421	1.23948	2.87899	0.00117722	3.66664	10.9452	8.70257	31.4155	23.0714	44.8867	39.8596	0.00117722	0.00117722	0.00117722	0.00117722	0.00117722	0.00117722	0.00117722	0.00117722	0.00117722	0.00117722	0.00117722	0.00117722	0.00117722	0.00117722	0.00117722	0.00117722	0.00117722	0.00117722
citronellol	25.8108	106-22-9	2028.38	0.00117722	0.00117722	0.00117722	7150.23	2263.97	165.121	227.698	190.596	0.00117722	212.99	167.502	14.5327	0.00117722	14.8218	0.00117722	21.3737	0.00117722	0.00117722	0.00117722	0.00117722	0.00117722	0.00117722	0.00117722	0.00117722	0.00117722	0.00117722	0.00117722	0.00117722	0.00117722	0.00117722	0.00117722	0.00117722	0.00117722	0.00117722	0.00117722
1-heptadecene	25.818	6765-39-5	0.00117722	0.00117722	0.00117722	0.00117722	0.00117722	0.00117722	0.00117722	0.00117722	0.00117722	0.00117722	0.00117722	0.00117722	0.00117722	0.00117722	0.00117722	0.00117722	0.00117722	0.00117722	0.00117722	0.00117722	0.00117722	0.00117722	0.00117722	0.00117722	0.00117722	0.00117722	6.51152	0.00117722	0.00117722	0.00117722	0.00117722	0.00117722	0.00117722	0.00117722	0.00117722	0.00117722
Oxime-, methoxy-phenyl-	25.8363		852.97	0.00117722	0.00117722	1215.97	2170.49	0.00117722	0.00117722	0.00117722	0.00117722	0.00117722	0.00117722	0.00117722	0.00117722	0.00117722	0.00117722	0.00117722	0.00117722	0.00117722	0.00117722	0.00117722	0.00117722	0.00117722	0.00117722	0.00117722	0.00117722	0.00117722	0.00117722	0.00117722	0.00117722	0.00117722	0.00117722	0.00117722	0.00117722	0.00117722	0.00117722	0.00117722
methyl salicylate	25.9609	119-36-8	0.00117722	0.00117722	0.00117722	0.00117722	0.00117722	0.00117722	0.00117722	0.00117722	0.00117722	0.00117722	0.00117722	0.00117722	22.1162	8.02711	1.67232	0.352956	3.41411	2.56881	0.00117722	0.00117722	0.00117722	0.00117722	0.00117722	0.00117722	21.0775	0.00117722	25.23	12.9043	0.00117722	11.8685	11.1228	0.00117722	1.53921	0.00117722	0.00117722	0.00117722
n,n-dibutylformamide	26.0101	761-65-9	301.336	631.912	805.276	1170.89	1538.94	786.695	43.5451	77.6857	48.7971	77.1091	108.305	157.677	19.3639	31.1292	27.1399	46.8863	22.0047	12.2418	639.519	798.378	586.79	1105.99	797.515	622.916	16.1074	8.4786	19.516	19.298	437.428	22.2508	39.4871	21.4803	12.9912	35.5239	18.2091	0.00117722
trans-2,cis-6-nonadienol	26.0177	28069-72-9	0.00117722	0.00117722	0.00117722	0.00117722	0.00117722	0.00117722	0.00117722	0.00117722	0.00117722	0.00117722	0.00117722	0.00117722	0.00117722	0.00117722	0.00117722	0.00117722	0.00117722	0.00117722	0.00117722	0.00117722	0.00117722	0.00117722	0.00117722	0.00117722	0.00117722	0.00117722	0.00117722	0.00117722	0.00117722	0.00117722	0.00117722	0.00117722	0.00117722	0.00117722	0.00117722	20.4149
d-citronellol	26.0351	1117-61-9	0.00117722	0.00117722	0.00117722	0.00117722	0.00117722	0.00117722	0.00117722	0.00117722	0.00117722	248.922	0.00117722	0.00117722	0.00117722	17.615	0.00117722	28.5725	0.00117722	0.00117722	0.00117722	0.00117722	0.00117722	0.00117722	0.00117722	0.00117722	0.00117722	0.00117722	0.00117722	0.00117722	0.00117722	0.00117722	0.00117722	0.00117722	0.00117722	0.00117722	0.00117722	0.00117722
ethyl phenylacetate	26.2889	101-97-3	0.00117722	0.00117722	0.00117722	0.00117722	0.00117722	0.00117722	5.05271	8.50525	0.00117722	12.0799	0.00117722	0.00117722	40.7892	39.3831	66.6415	89.4657	59.084	54.266	0.00117722	0.00117722	0.00117722	0.00117722	0.00117722	0.00117722	3.00713	3.3704	0.00117722	0.00117722	0.00117722	0.00117722	48.1017	28.4045	21.3339	20.2724	10.8541	18.0234
isobutyl benzoate	26.434	120-50-3	0.00117722	0.00117722	0.00117722	0.00117722	0.00117722	0.00117722	0.00117722	0.00117722	0.00117722	0.00117722	0.00117722	0.00117722	40.6232	35.5087	60.6784	50.821	67.5785	47.9024	0.00117722	0.00117722	0.00117722	0.00117722	0.00117722	0.00117722	12.4528	7.37374	0.00117722	0.00117722	0.00117722	0.00117722	0.00117722	0.00117722	0.00117722	0.00117722	0.00117722	0.00117722
2-trans-4-trans-decadienal	26.6553	25152-84-5	1798	0.00117722	1824.44	0.00117722	2327.35	0.00117722	52.5314	88.1706	79.5756	102.71	0.00117722	142.492	12.8058	27.6702	0.00117722	0.00117722	0.00117722	0.00117722	0.00117722	0.00117722	0.00117722	0.00117722	0.00117722	0.00117722	0.00117722	36.9331	0.00117722	51.9714	33.0669	0.00117722	48.6209	0.00117722	20.006	0.00117722	0.00117722	0.00117722
2,4-decadienal	26.657	2363-88-4	0.00117722	1614.53	0.00117722	1342.66	0.00117722	1087.43	35.7986	74.3996	50.7661	65.9021	87.4713	0.00117722	17.8301	9.71312	30.9441	15.2999	25.4437	0.00117722	0.00117722	147.032	130.348	203.052	312.101	153.416	0.00117722	14.9569	20.0187	22.0717	23.5217	11.4261	0.00117722	0.00117722	0.00117722	14.0733	0.00117722	3.37634
2,4-Decadienoic acid, methyl ester, (Z,E)-	26.6583	108965-84-0	0.00117722	0.00117722	0.00117722	0.00117722	0.00117722	0.00117722	0.00117722	0.00117722	0.00117722	0.00117722	0.00117722	0.00117722	0.00117722	0.00117722	0.00117722	0.00117722	0.00117722	0.00117722	0.00117722	0.00117722	0.00117722	0.00117722	0.00117722	0.00117722	21.8723	17.5852	24.7867	5.70412	24.0313	20.2008	0.00117722	0.00117722	0.00117722	0.00117722	0.00117722	0.00117722
isocaproic acid	26.6919	646-07-1	0.00117722	0.00117722	0.00117722	0.00117722	0.00117722	0.00117722	18.2967	26.2012	25.6947	14.5135	24.9529	28.4466	26.3175	28.1549	0.00117722	0.00117722	0.00117722	0.00117722	0.00117722	0.00117722	0.00117722	0.00117722	0.00117722	0.00117722	21.8723	0.00117722	38.277	5.70412	23.9599	20.2008	27.75	26.4117	16.7912	7.84349	15.2965	20.2377
nsc 143534	26.7102	4305-26-4	0.00117722	0.00117722	0.00117722	0.00117722	0.00117722	0.00117722	0.00117722	0.00117722	0.00117722	0.00117722	0.00117722	0.00117722	26.3175	28.1549	22.362	0.00117722	29.4866	18.8621	0.00117722	0.00117722	0.00117722	0.00117722	0.00117722	0.00117722	0.00117722	0.00117722	0.00117722	0.00117722	0.00117722	0.00117722	0.00117722	0.00117722	0.00117722	0.00117722	0.00117722	0.00117722
1-phenylethanol, (s)-	26.8551	1445-91-6	0.00117722	0.00117722	0.00117722	0.00117722	0.00117722	0.00117722	0.00117722	0.00117722	0.00117722	0.00117722	0.00117722	0.00117722	0.00117722	0.00117722	10.5351	0.00117722	0.00117722	0.00117722	0.00117722	0.00117722	0.00117722	0.00117722	0.00117722	0.00117722	0.00117722	0.00117722	0.00117722	0.00117722	0.00117722	0.00117722	0.00117722	0.00117722	0.00117722	0.00117722	0.00117722	0.00117722
1-phenylethanol, (r)-	26.8556	1517-69-7	0.00117722	0.00117722	0.00117722	0.00117722	0.00117722	0.00117722	0.00117722	0.00117722	0.00117722	0.00117722	0.00117722	0.00117722	4.09062	9.88879	0.00117722	4.10393	8.10983	2.60339	0.00117722	0.00117722	0.00117722	0.00117722	0.00117722	0.00117722	0.00117722	0.00117722	0.00117722	0.00117722	0.00117722	0.00117722	0.00117722	0.00117722	0.00117722	0.00117722	0.00117722	0.00117722
2-decenol, (2e)-	26.9113	18409-18-2	264.885	0.00117722	0.00117722	0.00117722	0.00117722	0.00117722	0.00117722	0.00117722	0.00117722	0.00117722	0.00117722	0.00117722	0.00117722	0.00117722	0.00117722	0.00117722	0.00117722	0.00117722	0.00117722	0.00117722	0.00117722	0.00117722	0.00117722	0.00117722	0.00117722	0.00117722	0.00117722	0.00117722	0.00117722	0.00117722	0.00117722	0.00117722	0.00117722	0.00117722	0.00117722	0.00117722
ethylnicotinate	26.9554	614-18-6	0.00117722	0.00117722	0.00117722	0.00117722	0.00117722	0.00117722	0.00117722	0.00117722	0.00117722	0.00117722	0.00117722	0.00117722	0.741061	1.03498	2.96026	0.723802	2.72542	0.00117722	0.00117722	0.00117722	0.00117722	0.00117722	0.00117722	0.00117722	0.00117722	1.26999	0.00117722	3.91606	0.00117722	1.42257	4.82068	2.13083	38.67	2.1351	19.4104	9.25414
(2-Fluorophenyl) methanol, 2-methylpropyl ether	27.0136		0.00117722	0.00117722	0.00117722	0.00117722	0.00117722	0.00117722	0.00117722	0.00117722	0.00117722	0.00117722	0.00117722	0.00117722	0.00117722	0.00117722	0.00117722	0.00117722	0.00117722	0.00117722	0.00117722	0.00117722	0.00117722	0.00117722	0.00117722	0.00117722	0.00117722	0.00117722	0.00117722	0.00117722	0.00117722	0.00117722	23.2496	0.00117722	0.00117722	0.00117722	0.00117722	0.00117722
dimethyl adipate	27.0366	627-93-0	0.00117722	0.00117722	0.00117722	0.00117722	0.00117722	0.00117722	37.5463	102.19	50.2416	95.0369	61.8483	61.9009	27.6601	29.8558	28.9686	18.9102	31.0058	29.1361	3236.43	14113.6	4369.3	8837.36	2421.6	8322.32	94.6216	94.8011	62.3315	90.4883	46.9683	53.0881	23.2496	31.0633	52.1256	23.1289	21.4055	25.2544
2,3,4-Trifluorobenzoic acid, 4-nitrophenyl ester	27.0721		0.00117722	0.00117722	0.00117722	0.00117722	353.028	0.00117722	0.00117722	0.00117722	0.00117722	0.00117722	0.00117722	0.00117722	0.00117722	0.00117722	0.00117722	0.00117722	0.00117722	0.00117722	0.00117722	0.00117722	0.00117722	0.00117722	0.00117722	0.00117722	0.00117722	0.00117722	0.00117722	0.00117722	0.00117722	0.00117722	0.00117722	0.00117722	0.00117722	0.00117722	0.00117722	0.00117722
4,8-dimethyl-3,7-nonadien-2-ol acetate	27.0959	91418-25-6	631.734	0.00117722	0.00117722	0.00117722	1040.2	0.00117722	0.00117722	0.00117722	0.00117722	0.00117722	0.00117722	0.00117722	0.00117722	0.00117722	0.00117722	0.00117722	0.00117722	0.00117722	0.00117722	0.00117722	0.00117722	0.00117722	0.00117722	0.00117722	0.00117722	0.00117722	0.00117722	0.00117722	0.00117722	0.00117722	0.00117722	0.00117722	0.00117722	0.00117722	0.00117722	0.00117722
1,1-dimethyl-3-methylene-2-ethenylcyclohexane	27.0979	95452-08-7	0.00117722	1127.57	1156.52	0.00117722	0.00117722	0.00117722	0.00117722	0.00117722	0.00117722	0.00117722	0.00117722	0.00117722	0.00117722	0.00117722	0.00117722	0.00117722	0.00117722	0.00117722	0.00117722	0.00117722	0.00117722	0.00117722	0.00117722	0.00117722	0.00117722	0.00117722	0.00117722	0.00117722	0.00117722	0.00117722	0.00117722	0.00117722	0.00117722	0.00117722	0.00117722	0.00117722
1,3,7-nonatriene, 4,8-dimethyl-, (e)-	27.0988	19945-61-0	0.00117722	0.00117722	0.00117722	818.656	0.00117722	427.081	0.00117722	0.00117722	0.00117722	0.00117722	0.00117722	0.00117722	0.00117722	0.00117722	0.00117722	0.00117722	0.00117722	0.00117722	0.00117722	0.00117722	0.00117722	0.00117722	0.00117722	0.00117722	0.00117722	0.00117722	0.00117722	0.00117722	0.00117722	0.00117722	0.00117722	0.00117722	0.00117722	0.00117722	0.00117722	0.00117722
trans-beta-damascenone	27.1397	23726-93-4	0.00117722	0.00117722	0.00117722	0.00117722	0.00117722	0.00117722	14.933	22.0822	13.8682	19.9041	14.03	16.5644	0.00117722	0.00117722	0.00117722	0.00117722	0.00117722	0.00117722	0.00117722	0.00117722	0.00117722	0.00117722	0.00117722	0.00117722	0.00117722	0.00117722	0.00117722	0.00117722	0.00117722	0.00117722	0.00117722	0.00117722	0.00117722	0.00117722	0.00117722	0.00117722
2H-1b,4-Ethanopentaleno[1,2-b]oxirene, hexahydro-, (1aalpha,1bbeta,4beta,4aalpha,5aalpha)-	27.3084	117221-80-4	176.543	0.00117722	0.00117722	0.00117722	264.592	83.1445	0.00117722	0.00117722	0.00117722	0.00117722	0.00117722	0.00117722	0.00117722	0.00117722	0.00117722	0.00117722	0.00117722	0.00117722	0.00117722	0.00117722	0.00117722	0.00117722	0.00117722	0.00117722	0.00117722	0.00117722	0.00117722	0.00117722	0.00117722	0.00117722	0.00117722	0.00117722	0.00117722	0.00117722	0.00117722	0.00117722
2,6,6-trimethyl-1,4-cyclohexadiene-1-carboxaldehyde	27.3099	162376-82-1	0.00117722	179.567	235.838	197.131	0.00117722	0.00117722	0.00117722	0.00117722	0.00117722	0.00117722	0.00117722	0.00117722	0.00117722	0.00117722	0.00117722	0.00117722	0.00117722	0.00117722	65.2353	84.3868	67.8227	113.816	93.3983	81.9646	0.00117722	0.00117722	0.00117722	0.00117722	0.00117722	0.00117722	0.00117722	0.00117722	0.00117722	0.00117722	0.00117722	0.00117722
5-bromo-2-furaldehyde	27.3421	1899-24-7	0.00117722	0.00117722	0.00117722	0.00117722	0.00117722	0.00117722	0.00117722	0.00117722	0.00117722	0.00117722	0.00117722	0.00117722	0.00117722	0.00117722	0.00117722	0.00117722	0.00117722	0.00117722	0.00117722	0.00117722	0.00117722	160.844	0.00117722	0.00117722	0.00117722	0.00117722	0.00117722	0.00117722	0.00117722	0.00117722	0.00117722	0.00117722	0.00117722	0.00117722	0.00117722	0.00117722
4-Oxononanal	27.3569		0.00117722	0.00117722	0.00117722	0.00117722	0.00117722	0.00117722	23.9785	24.936	20.6814	47.9744	35.5822	48.502	17.0526	4.51873	4.84038	7.3744	8.34987	0.471455	0.00117722	0.00117722	0.00117722	0.00117722	0.00117722	0.00117722	60.1828	0.00117722	50.751	81.3093	49.8129	71.5315	0.00117722	28.5798	42.1044	34.532	27.5565	26.8331
hexanoic acid	27.4681	142-62-1	0.00117722	2118.25	1041.73	959.939	0.00117722	1154.32	388.565	445.622	400.967	478.92	525.06	681.87	425.23	230.123	318.776	347.745	286.295	217.255	0.00117722	0.00117722	0.00117722	0.00117722	0.00117722	0.00117722	227.091	274.454	368.609	283.971	313.419	411.324	287.613	260.797	233.158	269.708	351.077	339.087
geranylacetone	27.6371	689-67-8	0.00117722	0.00117722	1466.2	0.00117722	2841.01	0.00117722	76.8211	107.658	89.5086	0.00117722	124.595	159.644	25.8836	60.3653	0.00117722	44.4623	40.112	48.1133	0.00117722	0.00117722	0.00117722	0.00117722	0.00117722	0.00117722	44.3273	46.4795	0.00117722	45.5026	27.6459	62.243	51.7037	0.00117722	32.7621	0.00117722	27.9894	0.00117722
tert-butyl benzoate	27.6844	774-65-2	0.00117722	247.18	0.00117722	15.1861	0.00117722	215.717	0.00117722	0.00117722	0.00117722	0.00117722	0.00117722	0.00117722	0.00117722	0.00117722	0.00117722	0.00117722	0.00117722	0.00117722	0.00117722	0.00117722	0.00117722	0.00117722	0.00117722	0.00117722	0.00117722	0.00117722	0.00117722	0.00117722	0.00117722	0.00117722	0.00117722	0.00117722	0.00117722	0.00117722	0.00117722	0.00117722
nerol	27.7462	106-25-2	0.00117722	0.00117722	0.00117722	0.00117722	0.00117722	0.00117722	38.0013	51.4355	43.7994	46.5947	57.6949	81.119	0.00117722	0.00117722	0.00117722	0.00117722	0.00117722	0.00117722	0.00117722	0.00117722	0.00117722	0.00117722	0.00117722	0.00117722	0.00117722	0.00117722	0.00117722	0.00117722	0.00117722	0.00117722	0.00117722	0.00117722	0.00117722	0.00117722	0.00117722	0.00117722
2-dodecenal	27.7804	4826-62-4	901.815	0.00117722	0.00117722	1444.43	3769.7	0.00117722	0.00117722	0.00117722	0.00117722	0.00117722	0.00117722	0.00117722	0.00117722	0.00117722	0.00117722	0.00117722	0.00117722	0.00117722	0.00117722	0.00117722	0.00117722	0.00117722	0.00117722	0.00117722	0.00117722	0.00117722	0.00117722	0.00117722	0.00117722	0.00117722	0.00117722	0.00117722	0.00117722	0.00117722	0.00117722	0.00117722
nerylacetone	27.9156	3879-26-3	0.00117722	0.00117722	0.00117722	0.00117722	0.00117722	0.00117722	0.00117722	0.00117722	0.00117722	113.637	0.00117722	0.00117722	0.00117722	0.00117722	57.9391	0.00117722	0.00117722	0.00117722	0.00117722	0.00117722	0.00117722	0.00117722	0.00117722	0.00117722	0.00117722	0.00117722	35.543	0.00117722	0.00117722	0.00117722	0.00117722	21.9983	0.00117722	47.9494	0.00117722	18.2208
hydrobenzoin, (+/-)-	27.9281	655-48-1	0.00117722	0.00117722	0.00117722	0.00117722	0.00117722	0.00117722	0.00117722	0.00117722	0.00117722	0.00117722	0.00117722	0.00117722	0.00117722	0.00117722	0.00117722	0.00117722	0.00117722	0.00117722	0.00117722	0.00117722	0.00117722	102.836	0.00117722	0.00117722	0.00117722	0.00117722	0.00117722	0.00117722	0.00117722	0.00117722	0.00117722	0.00117722	0.00117722	0.00117722	0.00117722	0.00117722
isobutyraldehyde trimer	27.9513	77-68-9	520.14	0.00117722	1764.55	3721.41	2851.62	685.365	0.00117722	0.00117722	0.00117722	0.00117722	55.7336	119.238	64.8794	0.00117722	0.00117722	0.00117722	79.2248	61.1803	0.00117722	0.00117722	0.00117722	0.00117722	0.00117722	0.00117722	18.8433	11.6848	47.3741	29.049	35.5356	54.5511	36.1283	29.9855	0.00117722	0.00117722	0.00117722	0.00117722
butyl benzoate	27.9723	136-60-7	0.00117722	0.00117722	0.00117722	0.00117722	0.00117722	0.00117722	0.00117722	0.00117722	10.2425	0.00117722	0.00117722	0.00117722	52.2976	66.962	77.7314	103.545	100.468	62.3223	0.00117722	0.00117722	0.00117722	0.00117722	0.00117722	0.00117722	9.28201	0.00117722	3.35643	8.949	0.00117722	10.3371	0.00117722	0.00117722	0.00117722	0.00117722	0.00117722	0.00117722
indene, 1-ethylidene-	28.0144	2471-83-2	0.00117722	0.00117722	0.00117722	0.00117722	887.25	0.00117722	0.00117722	0.00117722	0.00117722	0.00117722	0.00117722	0.00117722	0.00117722	0.00117722	0.00117722	0.00117722	0.00117722	0.00117722	0.00117722	0.00117722	88.377	130.892	0.00117722	0.00117722	0.00117722	0.00117722	0.00117722	0.00117722	0.00117722	0.00117722	0.00117722	0.00117722	0.00117722	0.00117722	0.00117722	0.00117722
2-methylnaphthalene	28.0219	91-57-6	0.00117722	636.301	0.00117722	170.405	0.00117722	0.00117722	0.00117722	0.00117722	0.00117722	0.00117722	0.00117722	0.00117722	0.00117722	0.00117722	0.00117722	0.00117722	0.00117722	0.00117722	0.00117722	0.00117722	0.00117722	0.00117722	0.00117722	0.00117722	0.00117722	0.00117722	0.00117722	0.00117722	0.00117722	0.00117722	0.00117722	0.00117722	0.00117722	0.00117722	0.00117722	0.00117722
propyl phenylacetate	28.0365	4606-15-9	0.00117722	0.00117722	0.00117722	0.00117722	0.00117722	0.00117722	0.00117722	0.00117722	0.00117722	0.00117722	0.00117722	0.00117722	5.23451	3.92895	0.00117722	0.00117722	4.81728	4.13222	0.00117722	0.00117722	0.00117722	0.00117722	0.00117722	0.00117722	0.00117722	0.00117722	0.00117722	0.00117722	0.00117722	0.00117722	0.00117722	0.00117722	0.00117722	0.00117722	0.00117722	0.00117722
pentanoic acid, 2,2,4-trimethyl-3-hydroxy-, isobutyl ester	28.2039	244074-78-0	0.00117722	0.00117722	0.00117722	0.00117722	0.00117722	0.00117722	67.8006	76.1539	0.00117722	0.00117722	0.00117722	0.00117722	0.00117722	59.4952	58.5477	68.8302	0.00117722	0.00117722	268.771	215.369	395.471	562.787	252.3	283.355	0.00117722	0.00117722	0.00117722	0.00117722	0.00117722	0.00117722	0.00117722	0.00117722	26.279	38.1927	32.2683	28.881
2,2,4-trimethyl-1,3-pentanediol diisobutyrate	28.2145	6846-50-0	367.192	728.776	892.837	973.563	1405.49	908.078	0.00117722	0.00117722	0.00117722	0.00117722	0.00117722	0.00117722	0.00117722	0.00117722	0.00117722	0.00117722	0.00117722	0.00117722	0.00117722	0.00117722	1153.59	1343.82	0.00117722	958.32	0.00117722	0.00117722	0.00117722	0.00117722	0.00117722	0.00117722	0.00117722	0.00117722	0.00117722	0.00117722	0.00117722	0.00117722
(2e,4e)-nona-2,4-dien-1-ol	28.3397	64576-90-5	382.078	0.00117722	0.00117722	0.00117722	0.00117722	455.948	0.00117722	0.00117722	0.00117722	0.00117722	0.00117722	0.00117722	0.00117722	0.00117722	0.00117722	0.00117722	0.00117722	0.00117722	0.00117722	0.00117722	0.00117722	0.00117722	0.00117722	0.00117722	0.00117722	0.00117722	0.00117722	0.00117722	0.00117722	0.00117722	0.00117722	0.00117722	0.00117722	0.00117722	0.00117722	0.00117722
dimethyl sulfone	28.456	67-71-0	0.00117722	0.00117722	0.00117722	0.00117722	0.00117722	0.00117722	0.00117722	0.00117722	0.00117722	0.00117722	0.00117722	0.00117722	0.00117722	0.00117722	0.00117722	0.00117722	0.00117722	0.00117722	0.00117722	0.00117722	0.00117722	0.00117722	0.00117722	0.00117722	0.00117722	0.00117722	0.00117722	0.00117722	0.00117722	0.00117722	0.00117722	48.0892	75.0232	49.0608	0.00117722	0.00117722
Pentanoic acid, 2,2,4-trimethyl-3-carboxyisopropyl, isobutyl ester	28.4838		0.00117722	0.00117722	0.00117722	0.00117722	0.00117722	0.00117722	84.7181	82.7876	100.036	81.4933	77.6234	108.545	120.866	121.044	101.003	117.372	126.223	105.711	0.00117722	0.00117722	0.00117722	0.00117722	0.00117722	0.00117722	0.00117722	0.00117722	0.00117722	0.00117722	0.00117722	0.00117722	0.00117722	0.00117722	0.00117722	0.00117722	0.00117722	0.00117722
ethyl 3-hydroxyoctanoate	28.6397	7367-90-0	0.00117722	0.00117722	0.00117722	0.00117722	0.00117722	0.00117722	0.00117722	0.00117722	0.00117722	0.00117722	0.00117722	0.00117722	0.00117722	0.00117722	0.00117722	0.00117722	0.00117722	0.00117722	0.00117722	0.00117722	0.00117722	0.00117722	0.00117722	0.00117722	6.966	6.92863	13.4525	7.23989	4.30605	7.63643	43.4507	30.3411	50.8882	63.8378	59.1494	35.325
2,4-dichloroanisole	28.6667	553-82-2	0.00117722	0.00117722	0.00117722	0.00117722	0.00117722	0.00117722	5.94375	15.7189	2.42629	9.0234	6.06186	10.6575	0.00117722	0.00117722	0.00117722	0.00117722	0.00117722	0.00117722	0.00117722	0.00117722	0.00117722	0.00117722	0.00117722	0.00117722	0.00117722	0.00117722	0.00117722	0.00117722	0.00117722	0.00117722	42.9781	0.00117722	0.00117722	0.00117722	0.00117722	0.00117722
2-phenylethanol	28.8921	60-12-8	0.00117722	0.00117722	0.00117722	0.00117722	0.00117722	0.00117722	49.0425	52.7368	56.0762	74.325	102.377	76.6602	52.9129	54.7119	58.7892	99.0172	51.2054	62.4328	0.00117722	0.00117722	0.00117722	0.00117722	0.00117722	0.00117722	7.50179	0.00117722	2.09523	0.00117722	0.00117722	0.00117722	18.757	3.41599	0.00117722	0.00117722	0.00117722	0.00117722
Benzoic acid, 2-methylbutyl ester	28.9746		0.00117722	0.00117722	0.00117722	0.00117722	0.00117722	0.00117722	0.00117722	0.00117722	0.00117722	0.00117722	0.00117722	0.00117722	0.00117722	217.754	0.00117722	0.00117722	334.459	0.00117722	0.00117722	0.00117722	0.00117722	0.00117722	0.00117722	0.00117722	0.00117722	14.7882	0.00117722	0.00117722	0.00117722	0.00117722	0.00117722	0.00117722	0.00117722	0.00117722	0.00117722	0.00117722
isoamyl benzoate	28.975	94-46-2	0.00117722	0.00117722	0.00117722	0.00117722	0.00117722	0.00117722	0.00117722	0.00117722	0.00117722	0.00117722	0.00117722	0.00117722	175.153	0.00117722	267.097	385.766	0.00117722	194.72	0.00117722	0.00117722	0.00117722	0.00117722	0.00117722	0.00117722	65.8385	0.00117722	0.00117722	0.00117722	0.00117722	0.00117722	0.00117722	0.00117722	0.00117722	0.00117722	0.00117722	0.00117722
Benzoic acid, 3-methylbutyl-2 ester	28.9755	41757-90-8	0.00117722	0.00117722	0.00117722	0.00117722	0.00117722	0.00117722	0.00117722	3.43199	5.58843	0.00117722	0.00117722	0.00117722	0.00117722	0.00117722	0.00117722	0.00117722	0.00117722	0.00117722	0.00117722	0.00117722	0.00117722	0.00117722	0.00117722	0.00117722	0.00117722	0.00117722	9.58397	0.00117722	4.48514	0.00117722	0.00117722	0.00117722	0.00117722	0.00117722	0.00117722	0.00117722
m-tolunitrile	29.0813	620-22-4	0.00117722	0.00117722	0.00117722	0.00117722	0.00117722	0.00117722	0.00117722	0.00117722	0.00117722	0.00117722	0.00117722	0.00117722	38.4844	0.00117722	0.00117722	73.4164	0.00117722	51.277	0.00117722	0.00117722	0.00117722	0.00117722	0.00117722	0.00117722	0.00117722	0.00117722	0.00117722	0.00117722	0.00117722	0.00117722	0.00117722	0.00117722	0.00117722	0.00117722	0.00117722	0.00117722
o-tolunitrile	29.0816	529-19-1	0.00117722	0.00117722	0.00117722	0.00117722	0.00117722	0.00117722	0.00117722	0.00117722	0.00117722	0.00117722	0.00117722	0.00117722	0.00117722	55.9409	54.1475	0.00117722	70.268	0.00117722	0.00117722	0.00117722	0.00117722	0.00117722	0.00117722	0.00117722	0.00117722	0.00117722	0.00117722	0.00117722	0.00117722	0.00117722	0.00117722	0.00117722	0.00117722	0.00117722	0.00117722	0.00117722
3,4-dihydrocadalene	29.1003	21391-99-1	0.00117722	0.00117722	0.00117722	0.00117722	0.00117722	0.00117722	0.00117722	8.97603	4.03963	1.73128	0.00117722	9.35811	8.23596	16.2169	14.9486	23.2437	20.2276	11.4645	0.00117722	0.00117722	0.00117722	0.00117722	0.00117722	0.00117722	0.00117722	0.00117722	0.00117722	0.00117722	0.00117722	0.00117722	0.00117722	0.00117722	0.00117722	0.00117722	0.00117722	0.00117722
1,4-butanediol	29.1706	110-63-4	0.00117722	0.00117722	0.00117722	0.00117722	0.00117722	0.00117722	5.66803	8.59295	0.00117722	1.74987	0.00117722	9.06026	4.97042	16.874	12.6902	31.3	15.0108	0.00117722	0.00117722	0.00117722	0.00117722	0.00117722	0.00117722	0.00117722	0.00117722	0.00117722	0.00117722	0.00117722	0.00117722	0.00117722	0.00117722	0.00117722	0.00117722	0.00117722	0.00117722	0.00117722
1-butene oxide	29.1716	106-88-7	0.00117722	0.00117722	0.00117722	0.00117722	0.00117722	0.00117722	0.00117722	0.00117722	0.00117722	0.00117722	0.00117722	0.00117722	0.00117722	0.00117722	0.00117722	0.00117722	0.00117722	22.0282	0.00117722	0.00117722	0.00117722	0.00117722	0.00117722	0.00117722	0.00117722	0.00117722	0.00117722	0.00117722	0.00117722	0.00117722	0.00117722	0.00117722	0.00117722	0.00117722	0.00117722	0.00117722
tri-isobutylphosphate	29.364	126-71-6	0.00117722	0.00117722	0.00117722	0.00117722	0.00117722	0.00117722	814.745	680.991	984.555	642.686	648.48	884.254	600.057	707.567	733.456	753.574	681.584	766.917	0.00117722	0.00117722	0.00117722	0.00117722	0.00117722	0.00117722	538.817	544.939	656.931	790.03	745.141	619.254	515.77	585.589	395.473	400.771	585.828	491.292
2-butene	29.3759	107-01-7	0.00117722	0.00117722	0.00117722	0.00117722	0.00117722	0.00117722	818.973	0.00117722	0.00117722	0.00117722	0.00117722	0.00117722	0.00117722	0.00117722	0.00117722	0.00117722	0.00117722	0.00117722	0.00117722	0.00117722	0.00117722	0.00117722	0.00117722	0.00117722	0.00117722	0.00117722	0.00117722	0.00117722	0.00117722	0.00117722	0.00117722	0.00117722	0.00117722	0.00117722	0.00117722	0.00117722
benzothiazole	29.6993	95-16-9	0.00117722	0.00117722	0.00117722	0.00117722	0.00117722	0.00117722	3.18682	1.14572	0.00117722	0.00117722	4.12749	3.32134	9.34124	9.26101	0.00117722	0.00117722	0.00117722	0.00117722	0.00117722	0.00117722	0.00117722	0.00117722	0.00117722	0.00117722	24.8577	20.4169	27.5005	0.00117722	22.8938	0.00117722	0.00117722	0.00117722	0.00117722	0.00117722	0.00117722	0.00117722
5,9-undecadien-2-ol, 6,10-dimethyl-	29.7767	53837-34-6	144.835	226.667	324.119	284.327	369.048	151.901	0.00117722	0.00117722	0.00117722	0.00117722	0.00117722	0.00117722	0.00117722	0.00117722	0.00117722	0.00117722	0.00117722	0.00117722	0.00117722	0.00117722	0.00117722	0.00117722	0.00117722	0.00117722	0.00117722	0.00117722	0.00117722	0.00117722	0.00117722	0.00117722	0.00117722	0.00117722	0.00117722	0.00117722	0.00117722	0.00117722
2-ethylhexanoic acid	29.7808	149-57-5	0.00117722	0.00117722	0.00117722	0.00117722	0.00117722	0.00117722	190.498	217.824	177.157	0.00117722	277.033	322.652	127.773	131.081	120.686	124.11	97.3821	74.301	0.00117722	0.00117722	0.00117722	0.00117722	0.00117722	0.00117722	93.3348	85.8212	62.399	61.8457	112.381	71.5472	151.944	124.05	111.932	82.74	146.857	120.414
butyl phenylacetate	29.9718	122-43-0	0.00117722	0.00117722	0.00117722	0.00117722	0.00117722	0.00117722	0.00117722	0.00117722	0.00117722	0.00117722	0.00117722	0.00117722	12.5069	8.2542	9.3486	0.00117722	5.6903	0.00117722	0.00117722	0.00117722	0.00117722	0.00117722	0.00117722	0.00117722	0.00117722	0.00117722	0.00117722	0.00117722	0.00117722	0.00117722	0.00117722	0.00117722	0.00117722	0.00117722	0.00117722	0.00117722
trans-2-Hexenoic acid	30.0026		0.00117722	264.498	0.00117722	0.00117722	0.00117722	0.00117722	0.00117722	0.00117722	0.00117722	0.00117722	0.00117722	0.00117722	0.00117722	0.00117722	0.00117722	0.00117722	0.00117722	0.00117722	795.864	0.00117722	881.617	0.00117722	0.00117722	915.245	0.00117722	0.00117722	0.00117722	0.00117722	0.00117722	0.00117722	0.00117722	0.00117722	0.00117722	0.00117722	0.00117722	0.00117722
2-hexenoic acid, (2e)-	30.0302	13419-69-7	0.00117722	0.00117722	0.00117722	0.00117722	0.00117722	0.00117722	0.00117722	0.00117722	50.4517	47.1312	0.00117722	0.00117722	0.00117722	0.00117722	0.00117722	0.00117722	0.00117722	0.00117722	0.00117722	0.00117722	0.00117722	0.00117722	0.00117722	0.00117722	0.00117722	0.00117722	26.1362	0.00117722	20.9728	29.0821	46.5193	0.00117722	0.00117722	28.2297	4.42763	0.00117722
2-hexenoic acid	30.0386	1191-04-4	0.00117722	0.00117722	0.00117722	0.00117722	0.00117722	0.00117722	0.00117722	0.00117722	0.00117722	0.00117722	0.00117722	0.00117722	0.00117722	0.00117722	0.00117722	0.00117722	0.00117722	0.00117722	0.00117722	0.00117722	0.00117722	0.00117722	0.00117722	0.00117722	30.2827	34.4206	0.00117722	25.7489	0.00117722	0.00117722	0.00117722	24.9077	50.7052	0.00117722	0.00117722	25.6733
1-dodecanol	30.299	112-53-8	0.00117722	0.00117722	0.00117722	0.00117722	0.00117722	0.00117722	0.00117722	0.00117722	0.00117722	0.00117722	0.00117722	0.00117722	0.00117722	0.00117722	0.00117722	0.00117722	0.00117722	26.8765	0.00117722	0.00117722	0.00117722	0.00117722	0.00117722	0.00117722	0.00117722	2.85545	22.1626	23.6799	0.00117722	0.00117722	0.00117722	0.00117722	0.00117722	0.00117722	0.00117722	0.00117722
1-tetradecene	30.301	1120-36-1	0.00117722	0.00117722	0.00117722	0.00117722	0.00117722	0.00117722	0.00117722	0.00117722	0.00117722	0.00117722	0.00117722	0.00117722	0.00117722	0.00117722	0.00117722	16.7883	0.00117722	0.00117722	0.00117722	0.00117722	0.00117722	0.00117722	0.00117722	0.00117722	9.80302	0.00117722	0.00117722	0.00117722	7.83023	0.00117722	0.00117722	0.00117722	11.6812	0.00117722	15.1365	11.0534
dodecyl formate	30.3015	28303-42-6	0.00117722	0.00117722	0.00117722	0.00117722	0.00117722	0.00117722	17.8464	0.00117722	14.2212	37.4035	0.00117722	0.00117722	13.6935	14.5082	19.4073	0.00117722	26.3036	0.00117722	0.00117722	0.00117722	0.00117722	0.00117722	0.00117722	0.00117722	0.00117722	0.00117722	0.00117722	0.00117722	0.00117722	10.8028	11.117	15.7414	0.00117722	9.88581	0.00117722	0.00117722
(e)-4-dodecene	30.305	7206-15-7	0.00117722	0.00117722	0.00117722	0.00117722	0.00117722	0.00117722	0.00117722	0.00117722	0.00117722	0.00117722	0.00117722	22.2718	0.00117722	0.00117722	0.00117722	0.00117722	0.00117722	0.00117722	0.00117722	0.00117722	0.00117722	0.00117722	0.00117722	0.00117722	0.00117722	0.00117722	0.00117722	0.00117722	0.00117722	0.00117722	0.00117722	0.00117722	0.00117722	0.00117722	0.00117722	0.00117722
trans-4,5-Epoxy-(E)-2-decenal	30.5227		0.00117722	0.00117722	0.00117722	0.00117722	0.00117722	0.00117722	0.00117722	0.00117722	19.0812	24.5748	29.9085	0.00117722	7.30665	5.13194	10.1146	0.00117722	4.721	0.00117722	0.00117722	0.00117722	0.00117722	0.00117722	0.00117722	0.00117722	19.2356	0.00117722	0.00117722	28.6673	12.7041	0.00117722	0.00117722	7.32777	0.00117722	0.00117722	0.00117722	0.00117722
1,7-dimethylnaphthalene	30.6005	575-37-1	0.00117722	0.00117722	0.00117722	0.00117722	0.00117722	0.00117722	0.00117722	0.00117722	0.00117722	0.00117722	0.00117722	0.00117722	0.00117722	0.00117722	1.05149	6.31401	0.00117722	0.00117722	0.00117722	0.00117722	0.00117722	0.00117722	0.00117722	0.00117722	0.00117722	0.00117722	0.00117722	0.00117722	0.00117722	0.00117722	0.00117722	0.00117722	0.00117722	0.00117722	0.00117722	0.00117722
1,6-dimethylnaphthalene	30.6018	575-43-9	0.00117722	0.00117722	0.00117722	0.00117722	0.00117722	0.00117722	0.00117722	0.315245	8.59314	3.99501	2.61732	0.00117722	0.00117722	2.02231	0.00117722	0.00117722	1.91359	7.51187	0.00117722	0.00117722	0.00117722	0.00117722	0.00117722	0.00117722	4.94599	5.8309	0.00117722	0.00117722	0.849115	1.49609	0.00117722	0.00117722	0.00117722	0.00117722	0.00117722	0.00117722
hexane-1,5-diol	30.6523	928-40-5	0.00117722	0.00117722	0.00117722	0.00117722	0.00117722	0.00117722	14.7759	4.53808	25.3693	0.00117722	4.0708	9.10613	59.4474	56.1963	51.3205	135.153	69.1729	156.862	0.00117722	0.00117722	0.00117722	0.00117722	0.00117722	0.00117722	10.0061	0.00117722	0.00117722	0.00117722	0.00117722	0.00117722	0.00117722	0.00117722	0.00117722	0.00117722	0.00117722	0.00117722
phenol	30.6995	108-95-2	0.00117722	0.00117722	0.00117722	0.00117722	0.00117722	0.00117722	5.85463	6.08257	0.00117722	8.04653	22.0715	4.67107	1.56851	0.00117722	0.00117722	11.7221	0.00117722	27.966	0.00117722	0.00117722	0.00117722	0.00117722	0.00117722	0.00117722	0.00117722	0.00117722	0.00117722	0.00117722	0.00117722	0.00117722	3.65362	2.49733	2.20548	3.11273	3.41813	0.192292
isoamyl phenylacetate	30.7518	102-19-2	0.00117722	0.00117722	0.00117722	0.00117722	0.00117722	0.00117722	0.00117722	0.00117722	0.00117722	0.00117722	0.00117722	0.00117722	5.38593	10.5665	1.63776	6.76915	1.05927	18.2531	0.00117722	0.00117722	0.00117722	0.00117722	0.00117722	0.00117722	0.00117722	0.00117722	0.00117722	0.00117722	0.00117722	0.00117722	0.00117722	0.00117722	0.00117722	0.00117722	0.00117722	0.00117722
Z-4-Dodecenol	30.7786	40642-37-3	64.4794	81.0518	0.00117722	0.00117722	0.00117722	0.00117722	0.00117722	0.00117722	0.00117722	0.00117722	0.00117722	0.00117722	0.00117722	0.00117722	0.00117722	0.00117722	0.00117722	0.00117722	0.00117722	0.00117722	0.00117722	0.00117722	0.00117722	0.00117722	0.00117722	0.00117722	0.00117722	0.00117722	0.00117722	0.00117722	0.00117722	0.00117722	0.00117722	0.00117722	0.00117722	0.00117722
cis-4,5-Epoxy-(E)-2-decenal	30.8508		0.00117722	0.00117722	0.00117722	0.00117722	0.00117722	0.00117722	0.00117722	64.0728	43.106	66.1321	110.455	0.00117722	0.00117722	0.00117722	0.00117722	0.00117722	0.00117722	0.00117722	0.00117722	0.00117722	0.00117722	0.00117722	0.00117722	0.00117722	33.6448	21.5956	5.04562	38.058	34.4155	17.128	0.00117722	13.5671	24.7469	13.1807	8.21275	15.3376
methyleugenol	30.9847	93-15-2	0.00117722	0.00117722	0.00117722	0.00117722	0.00117722	0.00117722	0.00117722	0.00117722	0.00117722	0.00117722	0.00117722	0.00117722	36.8411	26.4673	18.7091	44.7515	18.2325	14.0153	0.00117722	0.00117722	0.00117722	0.00117722	0.00117722	0.00117722	0.00117722	0.00117722	0.00117722	0.00117722	0.00117722	0.00117722	0.00117722	0.00117722	0.00117722	0.00117722	0.00117722	0.00117722
p-anisaldehyde	31.0796	123-11-5	0.00117722	0.00117722	0.00117722	0.00117722	0.00117722	0.00117722	2.94991	0.00117722	0.00117722	0.00117722	5.67971	7.43386	34.5012	37.8146	53.4445	82.5163	69.6367	79.6134	0.00117722	0.00117722	0.00117722	0.00117722	0.00117722	0.00117722	8.33927	4.49234	4.24674	3.58126	2.2021	5.37095	0.00117722	0.00117722	0.00117722	0.00117722	0.00117722	0.00117722
diallyl maleate	31.1905	999-21-3	0.00117722	0.00117722	0.00117722	0.00117722	0.00117722	0.00117722	0.00117722	4.54884	4.63046	4.64869	0.00117722	9.95125	9.60942	3.32815	0.790352	4.89758	10.131	0.00117722	0.00117722	0.00117722	0.00117722	0.00117722	0.00117722	0.00117722	12.054	0.00117722	0.00117722	6.60019	4.15727	14.5839	0.00117722	0.00117722	0.00117722	5.62943	4.71735	8.24295
trans-cinnamaldehyde	31.3747	14371-10-9	0.00117722	0.00117722	0.00117722	0.00117722	0.00117722	0.00117722	0.00117722	0.00117722	0.00117722	0.00117722	0.00117722	0.00117722	0.00117722	0.00117722	0.00117722	0.00117722	0.00117722	0.00117722	0.00117722	0.00117722	0.00117722	0.00117722	0.00117722	0.00117722	0.00117722	0.00117722	18.4361	9.2841	0.00117722	6.05527	0.00117722	0.00117722	0.00117722	0.00117722	0.00117722	0.00117722
cinnamaldehyde	31.3749	104-55-2	0.00117722	0.00117722	0.00117722	0.00117722	0.00117722	0.00117722	0.00117722	0.00117722	0.00117722	0.00117722	0.00117722	0.00117722	0.00117722	0.00117722	0.00117722	228.926	0.00117722	127.03	0.00117722	0.00117722	0.00117722	0.00117722	0.00117722	0.00117722	0.00117722	18.9512	0.00117722	0.00117722	8.44936	0.00117722	0.00117722	0.00117722	0.00117722	0.00117722	0.00117722	0.00117722
cis-cinnamaldehyde	31.3758	57194-69-1	0.00117722	0.00117722	0.00117722	0.00117722	0.00117722	0.00117722	0.00117722	0.00117722	0.00117722	0.00117722	0.00117722	0.00117722	62.4855	88.1466	158.843	0.00117722	225.337	0.00117722	0.00117722	0.00117722	0.00117722	0.00117722	0.00117722	0.00117722	24.2062	0.00117722	0.00117722	0.00117722	0.00117722	0.00117722	0.00117722	0.00117722	0.00117722	0.00117722	0.00117722	0.00117722
nerolidol	31.4296	7212-44-4	0.00117722	493.085	356.275	0.00117722	638.858	0.00117722	0.00117722	0.00117722	0.00117722	0.00117722	0.00117722	0.00117722	0.00117722	0.00117722	0.00117722	0.00117722	0.00117722	0.00117722	0.00117722	0.00117722	0.00117722	0.00117722	0.00117722	0.00117722	0.00117722	0.00117722	0.00117722	0.00117722	0.00117722	0.00117722	0.00117722	0.00117722	0.00117722	0.00117722	0.00117722	0.00117722
nerolidyl acetate	31.6999	2306-78-7	0.00117722	0.00117722	0.00117722	0.00117722	0.00117722	0.00117722	3.34823	0.00117722	7.95274	4.54262	5.12026	0.00117722	2.10056	0.00117722	0.00117722	3.5167	5.59975	4.51125	0.00117722	0.00117722	0.00117722	0.00117722	0.00117722	0.00117722	0.00117722	0.00117722	3.81713	2.03447	0.00117722	0.00117722	8.1528	0.00117722	0.00117722	0.00117722	0.296888	1.1672
neodecanoic acid	31.7847	26896-20-8	0.00117722	0.00117722	0.00117722	0.00117722	0.00117722	0.00117722	429.789	604.269	429.871	635.725	677.032	698.703	188.016	157.1	324.622	284.654	249.903	280.431	0.00117722	0.00117722	0.00117722	0.00117722	0.00117722	0.00117722	309.101	273.017	193.699	305.281	172.036	257.461	0.00117722	105.504	105.37	101.618	182.004	109.598
octanoic acid	31.8317	124-07-2	0.00117722	84.6322	40.3132	45.8977	61.5257	36.2972	413.231	437.902	401.064	497.677	532.654	808.81	226.941	252.251	355.546	277.551	351.88	310.888	0.00117722	0.00117722	0.00117722	0.00117722	0.00117722	0.00117722	0.00117722	0.00117722	0.00117722	0.00117722	0.00117722	0.00117722	0.00117722	0.00117722	0.00117722	0.00117722	0.00117722	0.00117722
n-hexyl benzoate	31.9572	6789-88-4	115.065	143.726	168.432	129.681	244.334	78.1753	0.00117722	0.00117722	0.00117722	0.00117722	0.00117722	0.00117722	28.9807	31.2321	0.00117722	52.5774	47.8358	27.6453	0.00117722	0.00117722	0.00117722	0.00117722	0.00117722	0.00117722	0.00117722	0.00117722	0.00117722	0.00117722	0.00117722	0.00117722	0.00117722	0.00117722	0.00117722	0.00117722	0.00117722	0.00117722
1,2,4-trichloro-5-(chloromethyl)benzene	32.2369	3955-26-8	0.00117722	0.00117722	0.00117722	0.00117722	0.00117722	0.00117722	0.00117722	0.00117722	0.00117722	0.00117722	0.00117722	0.00117722	0.00117722	0.00117722	0.00117722	0.00117722	0.00117722	0.00117722	0.00117722	0.00117722	0.00117722	0.00117722	90.6349	0.00117722	0.00117722	0.00117722	0.00117722	0.00117722	0.00117722	0.00117722	0.00117722	0.00117722	0.00117722	0.00117722	0.00117722	0.00117722
2,3-dichlorobenzal chloride	32.2375	57058-14-7	0.00117722	0.00117722	0.00117722	0.00117722	0.00117722	0.00117722	0.00117722	0.00117722	0.00117722	0.00117722	0.00117722	0.00117722	0.00117722	0.00117722	0.00117722	0.00117722	0.00117722	0.00117722	74.3054	81.6277	0.00117722	93.8425	0.00117722	78.5676	0.00117722	0.00117722	0.00117722	0.00117722	0.00117722	0.00117722	0.00117722	0.00117722	0.00117722	0.00117722	0.00117722	0.00117722
alpha, alpha, alpha, para-tetrachlorotoluene	32.2386	5216-25-1	0.00117722	0.00117722	0.00117722	0.00117722	0.00117722	0.00117722	0.00117722	0.00117722	0.00117722	0.00117722	0.00117722	0.00117722	0.00117722	0.00117722	0.00117722	0.00117722	0.00117722	0.00117722	0.00117722	0.00117722	60.3949	0.00117722	0.00117722	0.00117722	0.00117722	0.00117722	0.00117722	0.00117722	0.00117722	0.00117722	0.00117722	0.00117722	0.00117722	0.00117722	0.00117722	0.00117722
Benzoic acid, isohexyl ester	32.2504	4294627-07-8	0.00117722	0.00117722	0.00117722	0.00117722	0.00117722	0.00117722	0.00117722	0.00117722	0.00117722	0.00117722	0.00117722	0.00117722	0.00117722	0.00117722	31.3829	0.00117722	0.00117722	0.00117722	0.00117722	0.00117722	0.00117722	0.00117722	0.00117722	0.00117722	0.00117722	0.00117722	0.00117722	0.00117722	0.00117722	0.00117722	0.00117722	0.00117722	0.00117722	0.00117722	0.00117722	0.00117722
2,4,7,9-tetramethyl-5-decyne-4,7-diol	32.7198	126-86-3	0.00117722	0.00117722	114.217	0.00117722	134.809	34.8409	0.00117722	0.00117722	0.00117722	0.00117722	0.00117722	0.00117722	0.00117722	0.00117722	0.00117722	0.00117722	0.00117722	0.00117722	30.2218	0.00117722	0.00117722	0.00117722	0.00117722	0.00117722	0.00117722	0.00117722	0.00117722	0.00117722	0.00117722	0.00117722	0.00117722	0.00117722	0.00117722	0.00117722	0.00117722	0.00117722
4-benzyltoluene	32.7579	620-83-7	0.00117722	0.00117722	0.00117722	0.00117722	0.00117722	0.00117722	0.00117722	0.00117722	0.00117722	0.00117722	0.00117722	0.00117722	108.589	0.00117722	31.0008	0.00117722	16.0183	0.00117722	0.00117722	0.00117722	0.00117722	0.00117722	0.00117722	0.00117722	0.00117722	0.00117722	0.00117722	0.00117722	0.00117722	0.00117722	0.00117722	0.00117722	0.00117722	0.00117722	0.00117722	0.00117722
cedrol	32.8366	77-53-2	0.00117722	82.9215	91.227	109.787	159.386	76.4369	0.00117722	0.00117722	0.00117722	0.00117722	0.00117722	0.00117722	0.00117722	0.00117722	0.00117722	0.00117722	0.00117722	0.00117722	78.1022	64.1512	108.747	124.265	83.2875	0.00117722	0.00117722	0.00117722	0.00117722	0.00117722	0.00117722	0.00117722	0.00117722	0.00117722	0.00117722	0.00117722	0.00117722	0.00117722
2,2-dimethylbiphenyl	33.0412	605-39-0	0.00117722	0.00117722	0.00117722	0.00117722	0.00117722	0.00117722	0.00117722	0.00117722	0.00117722	0.00117722	0.00117722	0.00117722	14.164	4.78666	10.9319	4.38282	10.8445	9.4664	0.00117722	0.00117722	0.00117722	0.00117722	0.00117722	0.00117722	10.8328	3.76249	0.00117722	0.00117722	0.00117722	49.0462	1.75773	4.6155	0.00117722	1.74275	0.00117722	0.00117722
2-phenoxyethanol	33.1353	122-99-6	26.2007	0.00117722	0.00117722	52.0213	0.00117722	51.8658	0.00117722	0.00117722	0.00117722	0.00117722	0.00117722	0.00117722	0.00117722	0.00117722	0.00117722	0.00117722	0.00117722	0.00117722	20.3721	0.00117722	27.1672	45.6244	32.8842	0.00117722	0.00117722	0.00117722	0.00117722	0.00117722	0.00117722	0.00117722	0.00117722	0.00117722	0.00117722	0.00117722	0.00117722	0.00117722
ethyl cinnamate	33.2045	103-36-6	0.00117722	0.00117722	0.00117722	0.00117722	0.00117722	0.00117722	0.00117722	0.00117722	0.00117722	0.00117722	0.00117722	0.00117722	2.71103	6.8582	9.78094	23.3772	7.41051	7.83706	0.00117722	0.00117722	0.00117722	0.00117722	0.00117722	0.00117722	0.00117722	0.00117722	0.00117722	0.00117722	0.00117722	0.00117722	0.00117722	0.00117722	0.00117722	0.00117722	0.00117722	0.00117722
decan-4-olide	33.2741	706-14-9	0.00117722	0.00117722	0.00117722	0.00117722	0.00117722	0.00117722	0.00117722	0.00117722	0.00117722	0.00117722	0.00117722	0.00117722	0.00117722	0.00117722	0.00117722	0.00117722	0.00117722	0.00117722	0.00117722	0.00117722	88.7827	159.582	117.308	91.3853	10.9679	7.50301	7.75029	7.18441	4.93928	14.5701	0.00117722	0.00117722	0.00117722	0.00117722	0.00117722	0.00117722
1,6-hexanediol	33.4897	629-11-8	0.00117722	0.00117722	0.00117722	0.00117722	0.00117722	0.00117722	0.00117722	0.00117722	0.00117722	0.00117722	0.00117722	0.00117722	3.26745	0.00117722	0.00117722	21.8966	0.00117722	9.84608	0.00117722	0.00117722	0.00117722	0.00117722	0.00117722	0.00117722	0.00117722	0.00117722	0.00117722	0.00117722	0.00117722	0.00117722	0.00117722	0.00117722	0.00117722	0.00117722	0.00117722	0.00117722
2,3-Dihydro farnesyl acetate	33.7666	58130-58-8	74.2681	185.311	171.727	176.822	244.15	83.1415	0.00117722	0.00117722	0.00117722	0.00117722	0.00117722	0.00117722	0.00117722	0.00117722	0.00117722	0.00117722	0.00117722	0.00117722	0.00117722	0.00117722	0.00117722	0.00117722	0.00117722	0.00117722	0.00117722	0.00117722	0.00117722	0.00117722	0.00117722	0.00117722	0.00117722	0.00117722	0.00117722	0.00117722	0.00117722	0.00117722
nonanoic acid	33.8667	112-05-0	305.189	312.545	0.00117722	192.266	0.00117722	0.00117722	115.45	170.957	193.901	184.286	191.715	296.919	82.7068	121.776	159.371	180.189	140.854	134.201	481.36	434.867	511.553	1127.84	1058.52	502.757	131.036	115.047	167.132	175.983	141.094	123.128	110.249	146.589	85.2051	94.9167	184.855	134.424
3,4,5-trichloroaniline	33.9625	634-91-3	0.00117722	0.00117722	0.00117722	0.00117722	0.00117722	0.00117722	0.00117722	0.00117722	0.00117722	0.00117722	0.00117722	0.00117722	0.00117722	0.00117722	0.00117722	0.00117722	0.00117722	0.00117722	0.00117722	141.598	0.00117722	0.00117722	0.00117722	0.00117722	0.00117722	0.00117722	0.00117722	0.00117722	0.00117722	0.00117722	0.00117722	0.00117722	0.00117722	0.00117722	0.00117722	0.00117722
2,4,6-trichloroaniline	33.964	634-93-5	0.00117722	0.00117722	0.00117722	0.00117722	0.00117722	0.00117722	0.00117722	0.00117722	0.00117722	0.00117722	0.00117722	0.00117722	0.00117722	0.00117722	0.00117722	0.00117722	0.00117722	0.00117722	147.348	0.00117722	0.00117722	0.00117722	0.00117722	159.795	0.00117722	0.00117722	0.00117722	0.00117722	0.00117722	0.00117722	0.00117722	0.00117722	0.00117722	0.00117722	0.00117722	0.00117722
1,6,7-trimethylnaphthalene	33.9667	2245-38-7	0.00117722	0.00117722	0.00117722	0.00117722	0.00117722	0.00117722	0.00117722	0.00117722	0.00117722	0.00117722	0.00117722	0.00117722	0.535686	8.16838	53.0921	56.5866	0.00117722	41.8409	0.00117722	0.00117722	0.00117722	0.00117722	0.00117722	0.00117722	0.00117722	30.9042	0.00117722	67.2242	0.00117722	0.00117722	0.00117722	0.00117722	0.00117722	0.00117722	0.00117722	0.00117722
2,3,4-trichloroaniline	33.9723	634-67-3	0.00117722	0.00117722	0.00117722	35.6622	0.00117722	38.7811	0.00117722	0.00117722	0.00117722	0.00117722	0.00117722	0.00117722	0.00117722	0.00117722	0.00117722	0.00117722	0.00117722	0.00117722	0.00117722	0.00117722	149.268	276.731	0.00117722	0.00117722	0.00117722	0.00117722	0.00117722	0.00117722	0.00117722	0.00117722	0.00117722	0.00117722	0.00117722	0.00117722	0.00117722	0.00117722
Benzoic acid, (4-benzoyloxy-2-chlorophenyl) ester	34.0019	122842-83-5	0.00117722	0.00117722	0.00117722	0.00117722	0.00117722	0.00117722	0.00117722	0.00117722	0.00117722	0.00117722	0.00117722	0.00117722	0.00117722	0.00117722	0.00117722	0.00117722	0.00117722	17.4205	0.00117722	0.00117722	0.00117722	0.00117722	0.00117722	0.00117722	0.00117722	0.00117722	0.00117722	0.00117722	0.00117722	0.00117722	0.00117722	0.00117722	0.00117722	0.00117722	0.00117722	0.00117722
phenacyl formate	34.0022	55153-12-3	0.00117722	0.00117722	0.00117722	0.00117722	0.00117722	0.00117722	0.00117722	0.00117722	0.00117722	0.00117722	0.00117722	0.00117722	0.00117722	0.00117722	20.72	0.00117722	15.8539	0.00117722	0.00117722	0.00117722	0.00117722	0.00117722	0.00117722	0.00117722	0.00117722	0.00117722	0.00117722	0.00117722	0.00117722	0.00117722	0.00117722	0.00117722	0.00117722	0.00117722	0.00117722	0.00117722
N-Benzyloxy-2,2-bis(trifluoromethyl)aziridine	34.0039	55734-40-2	0.00117722	0.00117722	0.00117722	0.00117722	0.00117722	0.00117722	0.00117722	0.00117722	0.00117722	0.00117722	0.00117722	0.00117722	0.00117722	17.0815	0.00117722	19.0736	0.00117722	0.00117722	0.00117722	0.00117722	0.00117722	0.00117722	0.00117722	0.00117722	0.00117722	0.00117722	0.00117722	0.00117722	0.00117722	0.00117722	0.00117722	0.00117722	0.00117722	0.00117722	0.00117722	0.00117722
caprolactam	34.23	105-60-2	0.00117722	0.00117722	0.00117722	0.00117722	0.00117722	0.00117722	10.9541	6.53796	0.00117722	19.6252	19.9405	0.00117722	30.7105	0.248394	0.00117722	0.00117722	0.00117722	0.00117722	0.00117722	0.00117722	0.00117722	0.00117722	0.00117722	0.00117722	0.00117722	0.00117722	0.00117722	0.00117722	0.00117722	0.00117722	27.5581	7.78805	0.0744128	0.40457	23.3559	8.93523
4-propanoylanisole	34.3651	121-97-1	29.698	57.7891	46.1561	20.2312	66.7289	60.0856	0.00117722	0.00117722	0.00117722	0.00117722	0.00117722	0.00117722	4.80854	4.06415	8.81883	34.0626	9.31252	0.00117722	0.00117722	0.00117722	0.00117722	0.00117722	0.00117722	0.00117722	0.00117722	0.00117722	0.00117722	0.00117722	0.00117722	0.00117722	0.00117722	0.00117722	0.00117722	0.00117722	0.00117722	0.00117722
methane, di-p-tolyl-	34.465	4957-14-6	0.00117722	0.00117722	0.00117722	0.00117722	0.00117722	0.00117722	0.00117722	0.00117722	0.00117722	0.00117722	0.00117722	0.00117722	0.00117722	0.00117722	0.00117722	30.3381	0.00117722	5.16444	0.00117722	0.00117722	0.00117722	0.00117722	0.00117722	0.00117722	0.00117722	0.00117722	0.00117722	0.00117722	0.00117722	0.00117722	0.00117722	0.00117722	0.00117722	0.00117722	0.00117722	0.00117722
3,7,11-trimethyldodeca-6,10-dien-1-yn-3-ol	34.6958	2387-68-0	153.673	216.355	136.222	104.822	209.536	133.092	0.00117722	0.00117722	0.00117722	0.00117722	0.00117722	0.00117722	0.00117722	0.00117722	0.00117722	0.00117722	0.00117722	0.00117722	0.00117722	0.00117722	0.00117722	0.00117722	0.00117722	0.00117722	0.00117722	0.00117722	0.00117722	0.00117722	0.00117722	0.00117722	0.00117722	0.00117722	0.00117722	0.00117722	0.00117722	0.00117722
2,5-Dihydroxy-4-methoxyacetophenone	34.7371		0.00117722	0.00117722	0.00117722	0.00117722	0.00117722	0.00117722	0.00117722	0.00117722	0.00117722	0.00117722	0.00117722	0.00117722	0.00117722	0.638195	8.00947	0.00117722	0.00117722	0.00117722	0.00117722	0.00117722	0.00117722	0.00117722	0.00117722	0.00117722	0.00117722	0.00117722	0.00117722	0.00117722	0.00117722	0.00117722	0.00117722	0.00117722	0.00117722	0.00117722	0.00117722	0.00117722
methyl palmitate	34.7944	112-39-0	131.279	330.904	253.509	279.128	436.399	164.694	0.00117722	0.00117722	0.00117722	0.00117722	0.00117722	0.00117722	0.00117722	0.00117722	0.00117722	0.00117722	0.00117722	0.00117722	72.1858	0.00117722	0.00117722	0.00117722	70.6408	51.3756	0.00117722	0.00117722	0.00117722	0.00117722	0.00117722	0.00117722	0.00117722	0.00117722	0.00117722	0.00117722	0.00117722	0.00117722
1,1'-biphenyl, 2,2',5,5'-tetramethyl-	34.8632	3075-84-1	21.3213	52.9243	0.00117722	41.7797	0.00117722	0.00117722	0.00117722	0.00117722	0.00117722	0.00117722	0.00117722	0.00117722	0.00117722	0.00117722	0.00117722	0.00117722	0.00117722	0.00117722	21.2187	35.3599	45.2558	36.3736	34.0855	30.7828	0.00117722	0.00117722	0.00117722	0.00117722	0.00117722	0.00117722	0.00117722	0.00117722	0.00117722	0.00117722	0.00117722	0.00117722
cadalene	34.9015	483-78-3	0.00117722	0.00117722	0.00117722	0.00117722	0.00117722	0.00117722	0.975968	1.09666	1.37681	2.84502	8.07416	21.3011	0.339471	1.67928	1.06952	0.374481	5.90829	1.38586	0.00117722	0.00117722	0.00117722	0.00117722	0.00117722	0.00117722	0.00117722	0.00117722	0.00117722	0.00117722	0.00117722	0.00117722	0.00117722	0.00117722	0.00117722	0.00117722	0.00117722	0.00117722
4-acetylbenzoic acid	35.0471	586-89-0	0.00117722	0.00117722	0.00117722	0.00117722	0.00117722	0.00117722	0.00117722	0.00117722	0.00117722	0.00117722	0.00117722	0.00117722	0.00117722	0.00117722	0.00117722	0.00117722	0.00117722	0.00117722	0.00117722	0.00117722	0.00117722	0.00117722	0.00117722	0.00117722	0.00117722	0.00117722	0.00117722	0.00117722	0.00117722	0.00117722	2.2393	0.00117722	4.44837	0.00117722	0.00117722	0.00117722
2,4,2,4-Tetramethyl-biphenyl	35.1685		0.00117722	0.00117722	0.00117722	0.00117722	0.00117722	0.00117722	0.00117722	0.00117722	0.00117722	0.00117722	0.00117722	0.00117722	3.12499	4.35945	8.60053	0.00117722	0.00117722	0.00117722	0.00117722	0.00117722	0.00117722	0.00117722	0.00117722	0.00117722	2.30779	7.21668	0.00117722	0.00117722	9.6642	0.499742	8.44133	6.30286	0.00117722	6.17151	4.51806	0.00117722
naphtho(2,1-b)furan	35.4369	232-95-1	0.00117722	0.00117722	0.00117722	0.00117722	0.00117722	0.00117722	0.00117722	0.00117722	0.00117722	0.00117722	0.00117722	0.00117722	0.00117722	0.00117722	0.00117722	0.00117722	6.32676	0.00117722	0.00117722	0.00117722	0.00117722	0.00117722	0.00117722	0.00117722	0.00117722	0.00117722	0.00117722	0.00117722	0.00117722	0.00117722	6.95169	0.00117722	0.00117722	0.00117722	0.00117722	9.54222
farnesal	35.5286	19317-11-4	326.664	0.00117722	409.131	0.00117722	0.00117722	0.00117722	0.00117722	0.00117722	0.00117722	0.00117722	0.00117722	0.00117722	0.00117722	0.00117722	0.00117722	0.00117722	0.00117722	0.00117722	0.00117722	0.00117722	0.00117722	0.00117722	0.00117722	0.00117722	0.00117722	0.00117722	0.00117722	0.00117722	0.00117722	0.00117722	0.00117722	0.00117722	0.00117722	0.00117722	0.00117722	0.00117722
farnesal, (2e,6e)-	35.5289	502-67-0	0.00117722	575.018	0.00117722	622.02	561.005	0.00117722	0.00117722	0.00117722	0.00117722	0.00117722	0.00117722	0.00117722	0.00117722	0.00117722	0.00117722	0.00117722	0.00117722	0.00117722	0.00117722	0.00117722	0.00117722	0.00117722	0.00117722	0.00117722	0.00117722	0.00117722	0.00117722	0.00117722	0.00117722	0.00117722	0.00117722	0.00117722	0.00117722	0.00117722	0.00117722	0.00117722
6,10-dodecadien-1-ol, 3,7,11-trimethyl-	35.6231	51411-24-6	3060.89	6012.43	6145.63	4671.03	8765.91	3276.19	0.00117722	0.00117722	0.00117722	0.00117722	0.00117722	0.00117722	0.00117722	0.00117722	0.00117722	0.00117722	0.00117722	0.00117722	0.00117722	0.00117722	0.00117722	0.00117722	0.00117722	0.00117722	0.00117722	0.00117722	0.00117722	0.00117722	0.00117722	0.00117722	0.00117722	0.00117722	0.00117722	0.00117722	0.00117722	0.00117722
decanoic acid	35.7989	334-48-5	973.414	1405.74	0.00117722	1109.81	0.00117722	0.00117722	61.6644	0.00117722	0.00117722	0.00117722	0.00117722	0.00117722	0.00117722	47.9931	76.4776	48.5641	49.5944	32.2859	509.402	361.829	348.174	532.275	503.803	558.729	38.1689	16.1375	56.3549	39.3857	42.6399	40.3443	40.3674	32.5705	93.4345	32.1216	47.7799	36.1534
phenol, 3-(1,1-dimethylethyl)-	36.037	585-34-2	0.00117722	0.00117722	0.00117722	0.00117722	0.00117722	0.00117722	0.00117722	0.00117722	13.805	0.00117722	13.637	0.00117722	0.00117722	0.00117722	0.00117722	0.00117722	0.00117722	0.00117722	0.00117722	0.00117722	0.00117722	0.00117722	0.00117722	0.00117722	0.00117722	0.00117722	0.00117722	0.00117722	0.00117722	0.00117722	0.00117722	0.00117722	0.00117722	0.00117722	0.00117722	0.00117722
4-tert-butyl phenol	36.0387	98-54-4	0.00117722	0.00117722	0.00117722	0.00117722	0.00117722	0.00117722	10.1736	8.54947	0.00117722	6.95579	0.00117722	23.974	0.00117722	0.00117722	0.00117722	0.00117722	0.00117722	0.00117722	0.00117722	0.00117722	0.00117722	0.00117722	0.00117722	0.00117722	0.00117722	0.00117722	0.00117722	0.00117722	0.00117722	0.00117722	0.00117722	0.00117722	0.00117722	0.00117722	0.00117722	0.00117722
phenyl sulfide	36.2415	139-66-2	0.00117722	0.00117722	0.00117722	0.00117722	0.00117722	0.00117722	0.00117722	0.00117722	0.00117722	0.00117722	0.00117722	0.00117722	9.41056	0.00117722	2.155	0.00117722	0.416599	0.00117722	0.00117722	0.00117722	0.00117722	0.00117722	0.00117722	0.00117722	0.00117722	0.00117722	0.00117722	0.00117722	0.00117722	0.00117722	0.00117722	0.174878	14.1429	0.00117722	2.0792	15.2839
farnesol, (2z,6e)-	36.421	3790-71-4	0.00117722	0.00117722	338.185	285.747	443.844	0.00117722	58.7262	77.3616	58.2309	102.492	83.42	92.5239	33.8617	24.3616	50.3671	26.9006	20.8943	36.5677	0.00117722	0.00117722	0.00117722	0.00117722	0.00117722	0.00117722	0.00117722	0.00117722	0.00117722	0.00117722	0.00117722	0.00117722	0.00117722	0.00117722	0.00117722	0.00117722	0.00117722	0.00117722
2,4-di-tert-butylphenol	36.552	96-76-4	0.00117722	0.00117722	0.00117722	0.00117722	0.00117722	0.00117722	3.53092	23.8282	14.1909	5.5038	17.6314	8.84986	4.39884	7.88629	15.4761	9.70493	1.6745	6.30403	0.00117722	0.00117722	0.00117722	0.00117722	0.00117722	0.00117722	5.22545	0.741305	8.01633	7.46016	0.833647	4.3058	9.69539	6.374	5.8585	10.6199	6.44357	11.4116
4-methoxybenzeneethanol	36.6979	702-23-8	0.00117722	0.00117722	0.00117722	0.00117722	0.00117722	0.00117722	21.0848	38.9326	34.2504	45.6387	41.9978	56.6519	10.7628	30.6495	18.4709	27.5487	19.4528	13.3564	0.00117722	0.00117722	0.00117722	0.00117722	0.00117722	0.00117722	13.1787	3.99609	0.00117722	4.93891	0.00117722	0.00117722	7.32606	6.16159	13.4234	4.91036	0.00117722	0.00117722
fluorene	36.7458	86-73-7	0.00117722	0.00117722	0.00117722	0.00117722	0.00117722	0.00117722	0.00117722	2.3446	0.00117722	0.00117722	5.75672	12.7005	3.80743	8.32788	2.98748	6.55322	3.86975	2.89756	0.00117722	0.00117722	0.00117722	0.00117722	0.00117722	0.00117722	4.20691	7.21103	2.29988	0.131687	0.00117722	1.73414	2.34985	2.48793	0.372351	0.0621477	0.00117722	0.441637
neranic acid	36.9474	4613-38-1	0.00117722	0.00117722	0.00117722	0.00117722	0.00117722	0.00117722	0.00117722	0.00117722	0.00117722	0.00117722	0.00117722	0.00117722	0.00117722	0.00117722	0.00117722	30.5323	20.4937	0.00117722	0.00117722	0.00117722	0.00117722	0.00117722	0.00117722	0.00117722	0.00117722	0.00117722	0.00117722	0.00117722	0.00117722	0.00117722	0.00117722	0.00117722	0.00117722	0.00117722	0.00117722	0.00117722
geranic acid, (2e)-	36.9493	4698-08-2	0.00117722	0.00117722	0.00117722	0.00117722	0.00117722	0.00117722	0.00117722	0.00117722	0.00117722	0.00117722	0.00117722	0.00117722	0.00117722	29.7513	13.1842	0.00117722	0.00117722	0.00117722	0.00117722	0.00117722	0.00117722	0.00117722	0.00117722	0.00117722	0.00117722	0.00117722	0.00117722	0.00117722	0.00117722	0.00117722	0.00117722	0.00117722	0.00117722	0.00117722	0.00117722	0.00117722
thiophene, 2,3-dihydro-	37.4893	1120-59-8	0.00117722	0.00117722	0.00117722	0.00117722	0.00117722	0.00117722	0.00117722	0.00117722	0.00117722	0.00117722	0.00117722	0.00117722	11.8698	0.00117722	0.00117722	3.02068	6.00418	0.00117722	0.00117722	0.00117722	0.00117722	0.00117722	0.00117722	0.00117722	0.00117722	0.00117722	0.00117722	0.00117722	0.00117722	0.00117722	0.00117722	0.00117722	0.00117722	0.00117722	0.00117722	0.00117722
gamma-dodecalactone	37.6225	2305-05-7	0.00117722	0.00117722	0.00117722	0.00117722	0.00117722	0.00117722	0.00117722	0.00117722	0.00117722	0.00117722	0.00117722	0.00117722	10.5228	0.00117722	0.00117722	0.00117722	0.00117722	0.00117722	0.00117722	0.00117722	0.00117722	0.00117722	0.00117722	0.00117722	10.9922	22.4567	29.3142	10.6958	21.9663	17.2332	7.93236	5.16717	11.9569	12.2497	5.95962	17.6973
benzoic acid	38.2944	65-85-0	0.00117722	0.00117722	0.00117722	0.00117722	0.00117722	0.00117722	0.00117722	0.00117722	23.5004	37.6352	0.00117722	26.2575	646.308	2390.68	4379.01	10163.3	5468.68	2892.07	0.00117722	0.00117722	0.00117722	0.00117722	0.00117722	0.00117722	155.934	86.3317	78.4818	0.00117722	52.7393	37.5467	0.00117722	0.00117722	0.00117722	0.00117722	0.00117722	0.00117722
Cyclobutane-1,1-dicarboxamide, N,N-di-benzoyloxy-	38.3345		0.00117722	0.00117722	0.00117722	0.00117722	0.00117722	0.00117722	0.00117722	6.72399	0.00117722	0.00117722	0.00117722	0.00117722	0.00117722	0.00117722	0.00117722	0.00117722	0.00117722	0.00117722	0.00117722	0.00117722	0.00117722	0.00117722	0.00117722	0.00117722	0.00117722	0.00117722	0.00117722	43.8893	0.00117722	0.00117722	0.00117722	0.00117722	0.00117722	0.00117722	0.00117722	0.00117722
4-methoxybiphenyl	38.6376	613-37-6	14.0187	24.4917	0.00117722	0.00117722	48.4676	25.9181	0.00117722	0.00117722	0.00117722	0.00117722	0.00117722	0.00117722	0.00117722	0.00117722	0.00117722	0.00117722	0.00117722	0.00117722	36.5413	28.4716	8.9757	17.5498	8.66827	28.1989	0.00117722	0.00117722	0.00117722	0.00117722	0.00117722	0.00117722	0.00117722	0.00117722	0.00117722	0.00117722	0.00117722	0.00117722
3-methylfluorene	38.6946	2523-39-9	0.00117722	0.00117722	0.00117722	0.00117722	0.00117722	0.00117722	0.00117722	0.00117722	0.00117722	0.00117722	0.00117722	0.00117722	44.6454	0.00117722	0.00117722	0.00117722	0.00117722	0.00117722	0.00117722	0.00117722	0.00117722	0.00117722	0.00117722	0.00117722	0.00117722	0.00117722	0.00117722	0.00117722	0.00117722	0.00117722	0.00117722	0.00117722	0.00117722	0.00117722	0.00117722	0.00117722
4-methoxybenzenepropanol	39.0634	5406-18-8	0.00117722	0.00117722	0.00117722	0.00117722	0.00117722	0.00117722	0.00117722	8.30082	0.00117722	0.00117722	0.00117722	8.15682	14.9959	16.8731	19.9343	39.0961	25.6475	32.909	0.00117722	0.00117722	0.00117722	0.00117722	0.00117722	0.00117722	0.00117722	0.00117722	0.00117722	0.00117722	0.00117722	0.00117722	0.00117722	0.00117722	0.00117722	0.00117722	0.00117722	0.00117722
p-(2-methoxyethyl)anisole	39.0721	80314-58-5	0.00117722	0.00117722	0.00117722	0.00117722	0.00117722	0.00117722	0.00117722	0.00117722	17.5835	23.8853	0.00117722	0.00117722	0.00117722	0.00117722	0.00117722	0.00117722	0.00117722	0.00117722	0.00117722	0.00117722	0.00117722	0.00117722	0.00117722	0.00117722	0.00117722	0.00117722	0.00117722	0.00117722	0.00117722	0.00117722	0.00117722	0.00117722	0.00117722	0.00117722	0.00117722	0.00117722
dodecanoic acid	39.3993	143-07-7	0.00117722	402.863	0.00117722	617.868	0.00117722	0.00117722	24.6526	36.9778	76.454	81.3077	72.7487	60.0414	16.4604	45.7502	37.649	40.2112	112.539	63.1501	1170.4	671.256	1199.46	1869.13	651.216	1263.41	40.2743	35.1677	71.5196	72.4234	170.024	76.7385	56.5377	45.41	77.8251	59.6934	44.8731	11.9049
diisobutyl phthalate	40.1366	84-69-5	78.2307	168.441	168.764	156.999	235.521	214.766	15.3732	8.93082	10.9593	9.59775	16.4458	17.4221	0.00117722	0.00117722	0.00117722	0.00117722	0.00117722	0.00117722	135.763	96.4597	111.304	135.094	178.537	108.983	20.6391	5.77537	26.1991	13.8225	37.3031	0.00117722	17.3259	21.84	9.41303	7.07843	6.37013	0.00117722
2-ethylhexyl butyl phthalate	40.3887	85-69-8	0.00117722	0.00117722	0.00117722	0.00117722	0.00117722	0.00117722	0.00117722	0.00117722	0.00117722	0.00117722	0.00117722	0.00117722	0.00117722	0.00117722	0.00117722	0.00117722	0.00117722	0.00117722	0.00117722	0.00117722	0.00117722	0.00117722	0.00117722	0.00117722	0.00117722	0.00117722	0.00117722	0.00117722	0.00117722	12.6901	0.00117722	0.00117722	0.00117722	0.00117722	0.00117722	0.00117722
Phthalic acid, hex-3-yl isobutyl ester	40.3918		0.00117722	0.00117722	0.00117722	0.00117722	0.00117722	0.00117722	0.00117722	0.00117722	0.00117722	0.00117722	0.00117722	0.00117722	0.00117722	0.00117722	0.00117722	0.00117722	40.2177	0.00117722	0.00117722	0.00117722	0.00117722	0.00117722	0.00117722	0.00117722	0.00117722	0.00117722	0.00117722	0.00117722	0.00117722	0.00117722	0.00117722	0.00117722	0.00117722	0.00117722	0.00117722	14.4338
Phthalic acid, hept-3-yl isobutyl ester	40.3942		0.00117722	0.00117722	0.00117722	0.00117722	0.00117722	0.00117722	0.00117722	0.00117722	0.00117722	0.00117722	0.00117722	0.00117722	16.0703	20.9645	0.00117722	0.00117722	0.00117722	0.00117722	0.00117722	0.00117722	0.00117722	0.00117722	0.00117722	0.00117722	0.00117722	0.00117722	0.00117722	0.00117722	0.00117722	0.00117722	0.00117722	0.00117722	0.00117722	0.00117722	0.00117722	0.00117722
p-methoxycinnamaldehyde	40.4051	24680-50-0	0.00117722	0.00117722	0.00117722	0.00117722	0.00117722	0.00117722	0.00117722	0.00117722	0.00117722	0.00117722	0.00117722	0.00117722	16.0703	20.9645	0.00117722	0.00117722	40.2177	0.00117722	0.00117722	0.00117722	0.00117722	0.00117722	0.00117722	0.00117722	0.00117722	0.00117722	0.00117722	0.00117722	0.00117722	0.00117722	0.00117722	0.00117722	0.00117722	0.00117722	0.00117722	0.00117722
vanillin	40.462	121-33-5	0.00117722	0.00117722	0.00117722	0.00117722	0.00117722	0.00117722	0.00117722	0.00117722	0.00117722	5.59987	0.762964	0.00117722	0.00117722	0.00117722	9.55999	0.00117722	8.7721	0.00117722	0.00117722	0.00117722	0.00117722	0.00117722	0.00117722	0.00117722	0.00117722	0.00117722	0.00117722	0.00117722	0.00117722	0.00117722	0.00117722	0.00117722	0.00117722	0.00117722	0.00117722	0.00117722
Phthalic acid, 6-ethyl-3-octyl butyl ester	41.3228		0.00117722	0.00117722	0.00117722	0.00117722	0.00117722	0.00117722	0.00117722	0.00117722	0.00117722	0.00117722	0.00117722	0.00117722	0.00117722	0.00117722	0.00117722	0.00117722	0.00117722	0.00117722	8.25925	0.00117722	0.00117722	0.00117722	0.00117722	0.00117722	0.00117722	0.00117722	0.00117722	0.00117722	0.00117722	0.00117722	0.00117722	0.00117722	0.00117722	0.00117722	0.00117722	0.00117722
butyl isobutyl phthalate	42.2545	17851-53-5	0.00117722	0.00117722	60.2721	68.1286	0.00117722	0.00117722	0.00117722	0.00117722	0.00117722	0.00117722	0.00117722	0.00117722	0.00117722	0.00117722	0.00117722	0.00117722	0.00117722	0.00117722	89.4388	0.00117722	0.00117722	64.9245	0.00117722	70.4692	0.00117722	0.00117722	0.00117722	0.00117722	0.00117722	0.00117722	0.00117722	0.00117722	0.00117722	0.00117722	0.00117722	0.00117722
dibutyl phthalate	42.2566	84-74-2	0.00117722	58.7697	0.00117722	0.00117722	98.4032	0.00117722	0.00117722	0.00117722	13.6765	14.9287	0.00117722	21.0077	45.9717	10.3716	12.9347	28.5722	28.5725	20.0268	0.00117722	56.0327	51.4279	0.00117722	90.4513	0.00117722	0.00117722	12.1936	0.00117722	0.00117722	0.00117722	13.1825	0.00117722	7.46535	0.00117722	0.00117722	8.42595	7.38454
myristic acid	42.3717	544-63-8	0.00117722	0.00117722	0.00117722	104.933	0.00117722	0.00117722	0.00117722	0.00117722	0.00117722	0.00117722	0.00117722	0.00117722	0.00117722	0.00117722	0.00117722	0.00117722	0.00117722	0.00117722	194.778	199.42	152.147	0.00117722	101.447	94.9504	0.00117722	0.00117722	0.00117722	0.00117722	0.00117722	0.00117722	0.00117722	0.00117722	0.00117722	0.00117722	0.00117722	0.00117722
dibutyl terephthalate	42.4163	1962-75-0	0.00117722	0.00117722	0.00117722	0.00117722	0.00117722	0.00117722	0.00117722	0.00117722	0.00117722	0.00117722	0.00117722	0.00117722	0.00117722	0.00117722	0.00117722	0.00117722	0.00117722	0.00117722	0.00117722	0.00117722	0.00117722	0.00117722	0.00117722	0.00117722	14.7528	0.00117722	0.00117722	0.00117722	15.834	0.00117722	0.00117722	0.00117722	0.00117722	0.00117722	0.00117722	0.00117722
Phthalic acid, butyl hexyl ester	42.4172		0.00117722	0.00117722	0.00117722	0.00117722	0.00117722	0.00117722	0.00117722	0.00117722	0.00117722	0.00117722	0.00117722	0.00117722	0.00117722	0.00117722	0.00117722	0.00117722	0.00117722	0.00117722	0.00117722	0.00117722	0.00117722	0.00117722	0.00117722	0.00117722	0.00117722	0.00117722	0.00117722	15.0617	0.00117722	0.00117722	0.00117722	0.00117722	0.00117722	0.00117722	0.00117722	0.00117722
Phthalic acid, butyl tridec-2-yn-1-yl ester	42.4208		0.00117722	0.00117722	0.00117722	0.00117722	0.00117722	0.00117722	0.00117722	0.00117722	0.00117722	0.00117722	0.00117722	0.00117722	0.00117722	0.00117722	0.00117722	0.00117722	0.00117722	0.00117722	0.00117722	0.00117722	0.00117722	0.00117722	0.00117722	0.00117722	0.00117722	0.00117722	0.00117722	0.00117722	0.00117722	0.00117722	0.00117722	0.00117722	11.4952	0.00117722	0.00117722	0.00117722
Phthalic acid, butyl hex-3-yl ester	42.4255		0.00117722	0.00117722	0.00117722	0.00117722	0.00117722	0.00117722	0.00117722	11.6804	0.00117722	0.00117722	0.00117722	0.00117722	0.00117722	0.00117722	0.00117722	0.00117722	0.00117722	0.00117722	0.00117722	0.00117722	0.00117722	0.00117722	0.00117722	0.00117722	0.00117722	0.00117722	0.00117722	0.00117722	0.00117722	0.00117722	0.00117722	0.00117722	0.00117722	0.00117722	0.00117722	0.00117722
trans-2-Dodecen-1-ol, trifluoroacetate	43.6818		0.00117722	0.00117722	0.00117722	0.00117722	0.00117722	0.00117722	0.00117722	0.00117722	0.00117722	0.00117722	0.00117722	0.00117722	0.00117722	0.00117722	0.00117722	0.00117722	0.00117722	0.00117722	0.00117722	0.00117722	0.00117722	0.00117722	1150.73	0.00117722	0.00117722	0.00117722	0.00117722	0.00117722	0.00117722	0.00117722	0.00117722	0.00117722	0.00117722	0.00117722	0.00117722	0.00117722
3,5-di-tert-butylcatechol	43.8196	1020-31-1	0.00117722	0.00117722	0.00117722	11393.3	23250.8	0.00117722	0.00117722	0.00117722	0.00117722	0.00117722	0.00117722	0.00117722	0.00117722	0.00117722	0.00117722	0.00117722	0.00117722	0.00117722	0.00117722	0.00117722	0.00117722	0.00117722	0.00117722	0.00117722	0.00117722	0.00117722	0.00117722	0.00117722	0.00117722	0.00117722	0.00117722	0.00117722	0.00117722	0.00117722	0.00117722	0.00117722
2,5-di-tert-butylhydroquinone	43.823	88-58-4	8358.2	14499.1	16265.8	0.00117722	0.00117722	0.00117722	0.00117722	0.00117722	0.00117722	0.00117722	0.00117722	0.00117722	0.00117722	0.00117722	0.00117722	0.00117722	0.00117722	0.00117722	0.00117722	1600.36	1401.93	858.004	710.548	0.00117722	0.00117722	0.00117722	0.00117722	0.00117722	0.00117722	0.00117722	0.00117722	0.00117722	0.00117722	0.00117722	0.00117722	0.00117722
di-n-octyl adipate	43.8607	123-79-5	0.00117722	0.00117722	0.00117722	0.00117722	0.00117722	0.00117722	56.1537	0.00117722	0.00117722	0.00117722	32.3877	0.00117722	0.00117722	0.00117722	0.00117722	0.00117722	0.00117722	0.00117722	0.00117722	0.00117722	0.00117722	0.00117722	0.00117722	0.00117722	0.00117722	0.00117722	0.00117722	0.00117722	0.00117722	0.00117722	0.00117722	15.9313	0.00117722	29.9119	34.4667	9.34506
bis(2-ethylhexyl) adipate	43.8655	103-23-1	0.00117722	0.00117722	0.00117722	0.00117722	0.00117722	0.00117722	0.00117722	42.322	0.00117722	63.4821	0.00117722	85.3525	0.00117722	0.00117722	0.00117722	0.00117722	0.00117722	0.00117722	0.00117722	0.00117722	0.00117722	0.00117722	0.00117722	0.00117722	0.00117722	87.8268	19.6393	0.00117722	12035.4	20.526	0.00117722	0.00117722	31.2271	0.00117722	0.00117722	0.00117722
4-Methoxybenzoic acid, 2-ethoxyethyl ester	44.021		0.00117722	0.00117722	0.00117722	0.00117722	0.00117722	0.00117722	0.00117722	0.00117722	0.00117722	0.00117722	0.00117722	0.00117722	0.00117722	0.00117722	0.00117722	0.00117722	0.00117722	0.00117722	0.00117722	0.00117722	0.00117722	0.00117722	0.00117722	0.00117722	157.776	0.00117722	0.00117722	0.00117722	0.00117722	0.00117722	0.00117722	0.00117722	0.00117722	0.00117722	0.00117722	0.00117722
p-anisic acid	44.0328	100-09-4	0.00117722	0.00117722	0.00117722	0.00117722	0.00117722	0.00117722	0.00117722	0.00117722	0.00117722	0.00117722	0.00117722	0.00117722	0.00117722	487.646	359.521	353.78	445.897	506.038	0.00117722	0.00117722	0.00117722	0.00117722	0.00117722	0.00117722	0.00117722	0.00117722	0.00117722	0.00117722	0.00117722	0.00117722	0.00117722	0.00117722	0.00117722	0.00117722	0.00117722	0.00117722
palmitic acid	44.5716	57-10-3	0.00117722	0.00117722	0.00117722	0.00117722	0.00117722	0.00117722	22.8054	35.1032	479.244	35.2896	39.1271	47.7386	18.6359	50.0913	25.3383	14.6083	28.0093	18.0626	0.00117722	0.00117722	0.00117722	0.00117722	0.00117722	0.00117722	33.9768	24.7841	149.473	98.5764	1247.24	100.163	89.4767	73.274	63.1443	53.7127	52.2062	0.00117722

## Sheet: Table S2
Supplementary Table S2
FPKM of transcriptomic genes in the fruits of ‘Rad’ and ‘SC1’ cultivars
gene-id	Rad-1	Rad-2	Rad-3	SC1-1	SC1-2	SC1-3
gene:pycom992g00010	0.166237	0	0	0	0	0
gene:pycom976g00190	0.457399	0.494586	0.528568	0	0	0
gene:pycom976g00180	100.427	103.406	98.273	51.8703	48.6568	54.1918
gene:pycom976g00100	27.0692	23.0999	26.9247	65.5276	67.7625	61.9681
gene:pycom976g00050	12.1568	11.3567	10.3199	23.0103	21.8399	22.2313
gene:pycom961g00020	0.345155	0.583151	1.52342	1.56037	1.42557	0.982484
gene:pycom961g00010	0	0.0452953	0.0430289	0.0461713	0	0
gene:pycom854g00040	1.45566	1.01767	1.0312	1.50416	2.90245	2.5038
gene:pycom854g00030	0.0883433	0	0	0	0.0304066	0.0718483
gene:pycom854g00020	0.0960253	0	0	0.347288	0.0661013	0.78096
gene:pycom854g00010	0	0	0.04638	0	0	0.117509
gene:pycom849g00040	0.0974374	0.0658495	0.218941	0.402738	0.20122	0.0528296
gene:pycom849g00030	0	1.57937	1.0387	0.650156	0.866235	0.779749
gene:pycom810g00030	0.123681	0.083585	0	0	0	0.0670584
gene:pycom810g00020	0	0.932868	0	0.855818	0.760165	0.523894
gene:pycom810g00010	4.737	3.24911	6.68749	2.63007	3.27705	2.1978
gene:pycom808g00800	12.2392	12.0225	10.979	14.1151	15.5261	14.5638
gene:pycom808g00780	2.79253	2.37043	2.21718	3.17833	4.66182	4.84213
gene:pycom808g00550	0.724691	0.653008	0.551407	0.124807	0.203239	0.174631
gene:pycom808g00440	0	0	0.102323	0	0	0
gene:pycom808g00300	22.5661	22.488	21.5307	52.6373	50.648	51.5817
gene:pycom808g00290	0.271229	0.366601	0.0248755	0	0	0
gene:pycom808g00170	37.5246	38.1265	37.7685	18.1473	19.5482	18.5734
gene:pycom72g00090	0.152066	0.102768	0.260337	6.73056	3.17525	5.11183
gene:pycom72g00060	3.12562	3.45242	3.45229	1.59753	1.94338	1.53068
gene:pycom72g00050	6.11481	5.45797	4.1479	0.71531	1.27072	1.3762
gene:pycom72g00040	0.117122	0	0	0	0.161247	0.0635023
gene:pycom72g00030	0	0	0	0.23493	0	0.123269
gene:pycom72g00020	1.35913	1.14815	2.5086	5.79323	3.27456	4.14509
gene:pycom72g00010	3.43172	3.16255	2.4257	8.82938	9.85488	9.54756
gene:pycom675g00010	0	0	0.264675	0	0	0
gene:pycom608g00040	0	0	0	0.121949	0.162478	0
gene:pycom608g00030	0.465665	0.503524	0.119582	1.15484	1.28221	2.12082
gene:pycom581g00090	0	0	0	0.185759	0	0.0974686
gene:pycom581g00070	6.40688	9.3186	8.31582	0	0	0
gene:pycom576g00060	0.0214425	0	0.0137661	0	0	0
gene:pycom576g00050	0	0	0	0.0992253	0	0.052064
gene:pycom556g00030	0	0.0348852	0.0331397	0	0	0
gene:pycom553g00030	1.01305	2.11344	2.46012	0.500649	0.33352	0.143287
gene:pycom553g00020	0.307154	0.276771	0.591576	0.846372	0.704789	1.16575
gene:pycom553g00010	1.14992	1.70538	1.51751	1.22125	1.09941	0.762028
gene:pycom520g01350	0.0775589	0.524153	0.0995853	0.400717	0	0
gene:pycom520g01330	0	0.0539955	0	0	0	0
gene:pycom520g01280	12.245	12.1247	12.6647	0.0410148	0.081969	0
gene:pycom520g01270	2.94111	2.70569	2.70871	2.81636	2.11998	2.35439
gene:pycom520g01260	6.17911	5.9561	5.65807	3.33242	3.82988	3.8975
gene:pycom520g01190	2.42158	1.98672	2.05024	1.45329	1.47042	1.4907
gene:pycom520g01180	0	0	0	0	0	0.0444684
gene:pycom520g01050	0	0	0	0.0125395	0.0334139	0
gene:pycom520g01040	10.9229	14.0065	9.56572	3.87805	5.78387	6.25636
gene:pycom520g01030	15.4968	15.9454	13.7476	6.75974	6.4596	6.4561
gene:pycom520g00990	0.461495	0	0.296279	0	0	0
gene:pycom520g00980	0	0.174135	0	0	0	0
gene:pycom520g00960	23.5147	25.0835	23.1086	31.5542	33.1455	31.0337
gene:pycom520g00950	30.2645	29.3387	29.067	38.6188	40.3838	39.0675
gene:pycom520g00930	0.0177193	0	0.00568787	0.279224	0.231752	0.240181
gene:pycom520g00900	4.28027	4.40375	4.1834	0.660135	0.615671	0.623477
gene:pycom520g00830	0	0	0	0	0	0.0048313
gene:pycom520g00800	0.951014	0.840464	0.939306	0	0	0
gene:pycom520g00780	4.48841	5.64536	5.44292	8.56738	7.72426	8.4499
gene:pycom520g00770	5.95009	7.11435	6.33393	8.95981	8.92694	9.3198
gene:pycom520g00650	0.0282462	0	0	0	0.0388879	0
gene:pycom520g00640	62.3108	69.0485	61.3644	55.2709	53.7668	56.8539
gene:pycom520g00520	5.45961	5.05092	4.6961	3.09464	3.74609	3.4583
gene:pycom520g00510	0	0	0.0661689	0	0	0
gene:pycom520g00440	90.3652	82.1134	79.6123	36.3944	38.822	38.2516
gene:pycom520g00430	74.0051	71.8881	74.5388	32.4279	30.4429	32.7611
gene:pycom520g00400	0	0.0206077	0	0	0.0139938	0
gene:pycom520g00360	33.9323	31.982	34.7154	57.2635	54.7604	51.7105
gene:pycom520g00340	14.5622	13.6906	14.3206	19.3965	19.7588	17.8599
gene:pycom520g00330	19.0957	18.7837	19.6325	28.0708	26.9917	28.1498
gene:pycom520g00290	24.6888	23.5349	23.2688	18.1148	17.9453	16.9998
gene:pycom520g00220	0	0	0.0217661	0.00875837	0	0
gene:pycom520g00050	0.188537	0.445956	0.605203	0.487051	0.259569	0.715562
gene:pycom520g00040	0.0574724	0.0388406	0	0	0	0
gene:pycom5153684g00430	5.19914	6.0196	4.43365	15.3873	15.0721	15.6796
gene:pycom5153684g00420	0.251383	0	0.322775	0	0	0
gene:pycom5153684g00370	44.9928	55.3023	56.5707	51.7879	45.415	49.5876
gene:pycom5153684g00360	44.0422	39.9952	42.7971	44.0452	43.5148	43.2742
gene:pycom5153684g00350	23.1985	21.7934	22.0515	23.5027	23.7485	23.0696
gene:pycom5153684g00330	0.0794862	0.107436	0.05103	2.23818	1.72356	2.30567
gene:pycom5153684g00280	710.93	702.439	749.338	793.786	808.12	780.354
gene:pycom5153684g00260	0	0	0	4.38031	5.01219	3.56924
gene:pycom5153684g00200	8.67152	7.76912	6.68051	6.29794	6.27624	6.82405
gene:pycom5153684g00190	5.41934	5.39258	6.1473	1.20244	0.961241	0.901323
gene:pycom5153684g00180	13.6513	14.1281	13.5679	40.1349	40.1577	39.1449
gene:pycom5153684g00170	17.8396	18.4794	14.7644	13.4454	15.4522	14.9748
gene:pycom5153684g00160	0.0282118	0.0190659	0	0	0	0
gene:pycom5153684g00150	28.1342	23.6011	30.0279	21.6518	22.311	23.0194
gene:pycom5153684g00130	63.5423	63.7911	63.1488	74.6734	71.1277	75.7868
gene:pycom5153684g00100	17.2169	14.3424	20.5725	134.12	136.705	134.345
gene:pycom5153684g00090	23.5455	25.7	25.669	139.554	146.301	147.509
gene:pycom5153684g00070	20.9458	20.3974	19.1861	20.9686	19.8185	19.6768
gene:pycom5153684g00060	21.9119	25.5856	23.7583	38.9318	43.072	40.2615
gene:pycom5153684g00050	9.39453	9.26604	8.54882	13.4682	12.0794	13.0323
gene:pycom5153684g00040	0	0.113567	0.107884	0	0	0
gene:pycom5153684g00020	0.0618403	0.125377	0	0	0	0
gene:pycom5153684g00010	1.78385	4.21943	1.90872	0.204811	0.27288	0.752258
gene:pycom505g00120	85.581	79.6707	82.9514	159.616	157.406	160.458
gene:pycom49g00190	1.76687	2.08962	1.22885	0.950909	1.77372	1.19747
gene:pycom49g00180	24.9047	23.7636	24.7387	15.5248	15.0433	15.8192
gene:pycom49g00170	25.3187	22.5997	26.3237	15.8306	17.5444	15.0942
gene:pycom49g00160	7.6454	6.90186	5.75959	11.8454	11.8205	10.585
gene:pycom49g00150	3.94102	3.32544	3.32531	6.73684	7.1388	5.95858
gene:pycom49g00140	2.47449	2.72302	2.61489	10.4314	8.98416	9.23715
gene:pycom49g00130	20.8711	17.3075	18.7718	23.5114	25.7266	25.6571
gene:pycom49g00110	0.760066	1.18033	0.851336	0	0.133586	0.0350724
gene:pycom49g00100	35.5469	32.0307	34.4851	29.1519	31.2278	30.5923
gene:pycom49g00090	273.021	253.73	282.975	89.7499	86.3949	84.3469
gene:pycom49g00080	0	0.0487092	0	0	0	0
gene:pycom49g00070	1.39526	1.51736	0.823679	3.66238	4.57045	4.22593
gene:pycom49g00060	84.0441	84.2361	82.6129	123.251	126.034	120.636
gene:pycom49g00050	13.3932	16.9852	10.3499	19.6487	21.7399	17.5266
gene:pycom49g00040	105.521	101.413	105.161	24.787	23.903	27.941
gene:pycom49g00030	46.2069	50.6945	50.4278	57.4178	54.9773	54.1655
gene:pycom49g00020	14.2899	15.3492	11.7665	60.6992	62.9916	63.5018
gene:pycom49g00010	43.9502	42.1416	41.5316	51.366	51.0778	49.2149
gene:pycom461g00360	0.0515336	0	0	0.0532509	0	0.055882
gene:pycom461g00350	0.0233889	0	0	0.0120842	0	0
gene:pycom461g00330	2.21578	2.00795	2.19844	5.64598	6.0318	6.63485
gene:pycom461g00320	1.94381	1.8941	2.64095	1.49476	0.964654	1.64215
gene:pycom461g00310	4.06844	6.52026	7.72385	2.04195	1.52033	1.2605
gene:pycom461g00300	1.81064	2.24023	3.73765	1.12259	1.3231	0.770266
gene:pycom461g00290	0.0873451	0.649318	0.224301	0.225639	0.120252	0.189431
gene:pycom461g00280	0.368097	0	0	0	0.253388	0.199579
gene:pycom461g00270	0.252066	0	0	0.260466	0	0
gene:pycom461g00260	0.168044	0	0	0	0	0
gene:pycom461g00250	0.391224	0.364681	0.415721	0.348501	0.297168	0.351091
gene:pycom461g00240	0	0	0.275704	0.665636	0.739049	0.232842
gene:pycom461g00230	0.186266	0.251762	0.239165	0.0962365	0.256441	0.201983
gene:pycom461g00220	13.9125	14.185	16.2076	3.78142	3.7176	4.23048
gene:pycom461g00210	1.35913	1.72222	1.96325	2.28218	2.22202	2.1186
gene:pycom461g00200	2.01237	0.906655	1.4765	1.61733	1.09941	1.66261
gene:pycom461g00190	0.656324	1.37994	2.05997	0.30142	1.00399	0.0790783
gene:pycom461g00180	1.04294	1.24382	1.45729	0.602242	0.802397	0.598736
gene:pycom461g00170	2.78788	2.65485	2.92879	3.33909	3.40205	2.88571
gene:pycom461g00160	0	0	0.165422	0.133127	0	0.139705
gene:pycom461g00150	2.93869	3.19488	3.19907	3.69676	3.16631	3.46376
gene:pycom461g00140	0.404185	0.887749	0.9082	1.40958	1.73894	1.53402
gene:pycom461g00130	0	0	0	0	0.339648	0
gene:pycom461g00120	1.22193	0.969413	1.05734	3.37622	4.05944	3.13976
gene:pycom461g00110	0.426812	1.15378	0.852482	0.392031	0	0.205701
gene:pycom461g00100	0.450293	0	0.192725	0	0	0
gene:pycom461g00090	1.97816	1.93331	2.34457	1.8554	1.08937	1.08904
gene:pycom461g00080	0.738901	1.38284	1.02173	0.646059	0.704271	0.431442
gene:pycom461g00070	1.87814	1.71018	2.56383	8.33492	7.26726	8.78963
gene:pycom461g00060	0.365199	0.493612	1.09413	5.975	5.94964	5.4122
gene:pycom461g00050	0.162738	0	0	0.0840803	0	0
gene:pycom461g00040	1.05891	1.2595	1.98507	0.196955	0.233256	0.137791
gene:pycom461g00030	0.0701668	0.126452	0.135141	0.0604208	0.048301	0.10145
gene:pycom461g00010	0	0	0	0.125789	0.0837977	0
gene:pycom439g00040	5.39753	7.28242	7.98234	6.31441	6.62159	5.9784
gene:pycom436g00090	0.473268	0.426454	0	0	0	0
gene:pycom420g01410	1.55248	0.961752	1.82726	2.54	1.73661	1.82376
gene:pycom420g01380	0.0314229	0	0	0	0	0
gene:pycom420g01370	2.78853	3.40396	2.88681	2.93892	2.64691	2.57586
gene:pycom420g01360	18.4718	16.8934	20.8819	27.1787	25.1546	27.6507
gene:pycom420g01310	17.498	17.4769	18.2265	35.5087	38.6993	40.0826
gene:pycom420g01290	5.63188	6.04499	4.60819	3.56591	3.6868	2.96374
gene:pycom420g01280	9.57052	7.13126	6.93198	5.1983	5.9124	7.05178
gene:pycom420g01260	27.7174	25.8111	25.138	49.9663	55.2339	50.6333
gene:pycom420g01230	10.4384	9.41856	10.1427	15.2756	14.5652	15.2044
gene:pycom420g01220	0	0	0.0548361	0	0	0
gene:pycom420g01190	61.3397	60.005	60.0423	95.9305	93.8065	92.8586
gene:pycom420g01160	2.01802	1.82611	1.47123	4.32958	4.35581	4.17261
gene:pycom420g01040	0.103067	0.139308	0.397013	0	0	0
gene:pycom420g01020	7.01349	7.33717	7.19308	8.09982	7.623	8.14684
gene:pycom420g00990	49.2522	47.509	49.5349	108.416	101.623	104.879
gene:pycom420g00980	19.1647	21.3948	22.4658	22.8194	23.051	23.0774
gene:pycom420g00960	31.6389	33.9181	32.1723	38.2312	37.795	37.0025
gene:pycom420g00940	8.1932	8.4837	7.79261	8.66427	10.3345	9.52534
gene:pycom420g00910	0.344951	0.381473	0.140928	1.23136	1.98599	1.56424
gene:pycom420g00900	0.667341	0.250555	0.690251	0.517185	0.535944	1.02517
gene:pycom420g00860	14.124	12.4152	12.0391	20.043	18.854	18.6532
gene:pycom420g00850	3.51816	2.94691	3.69019	5.83712	6.41267	7.25392
gene:pycom420g00840	2.70893	3.569	2.51207	6.0084	5.80147	6.82453
gene:pycom420g00830	0.22471	0	0	0	0	0.0974686
gene:pycom420g00820	2.69534	1.99339	2.54663	1.62906	0.980213	1.04779
gene:pycom420g00810	0.509673	2.18148	1.52697	0	0	0
gene:pycom420g00800	1.0039	1.22121	1.1601	0	0	0
gene:pycom420g00770	3.05431	2.85412	2.75973	5.06533	4.98372	3.51648
gene:pycom420g00760	1.09646	1.2597	1.19667	1.4729	1.13216	1.18898
gene:pycom420g00750	1.89737	1.37725	1.57903	2.17845	1.83822	2.6671
gene:pycom420g00740	0.146062	0.303725	0.144264	0	0.0464054	0
gene:pycom420g00730	0	0.0801646	0	0.0408575	0	0
gene:pycom420g00680	1.22053	2.82806	1.26865	2.28218	1.68036	2.01679
gene:pycom420g00670	0.602341	0.40707	1.0312	1.71164	0.760165	2.06836
gene:pycom420g00660	1.50078	1.50053	0.871106	2.31556	1.75485	1.3376
gene:pycom420g00590	0.0159382	0.107713	0.0818584	20.0761	21.153	20.2558
gene:pycom420g00570	33.6707	34.5173	31.1765	35.0623	36.2687	35.4062
gene:pycom420g00560	4.52633	4.1713	4.77397	6.92464	5.72581	6.53373
gene:pycom420g00530	0	0	0	1.14109	0.98188	0.923051
gene:pycom420g00510	0	0	0	0	0	0.00929302
gene:pycom420g00500	0.0840221	0.0454266	0.0863072	3.95909	4.16438	3.71737
gene:pycom420g00490	0.148655	0.200925	0	0.307217	0	0
gene:pycom420g00480	0.188537	0.145618	0.138332	0	0.0370812	0
gene:pycom420g00470	0.241564	0.130602	0.0620333	0	0	0
gene:pycom420g00440	0.277115	0.295702	0.205997	1.08511	0.943752	1.15454
gene:pycom420g00420	0	0	0	0	0	0.116421
gene:pycom420g00390	0	0	0	0.323199	0.307581	0.242263
gene:pycom420g00380	0	0	0	2.86044	3.09202	2.66195
gene:pycom420g00370	0	0	0	1.92269	1.82709	1.64679
gene:pycom420g00360	0.222982	0.200925	0.0954359	0	0	0
gene:pycom420g00350	0.0106182	0	0	0	0	0.0115142
gene:pycom420g00340	0.75415	1.52899	1.53318	0.454581	0.692183	0.749637
gene:pycom420g00330	0.144938	0.248143	0.173693	1.07833	0.957808	1.10018
gene:pycom420g00300	0.101711	0	0	0	0	0.0551467
gene:pycom420g00290	5.72595	5.65568	6.221	11.3329	11.8248	12.2511
gene:pycom420g00280	52.9258	56.8749	58.3513	47.2816	43.2558	48.3334
gene:pycom420g00270	0.242405	0.0728092	0.207498	0.139157	0.148325	0.467306
gene:pycom420g00220	38.1271	44.1492	47.3879	45.1632	48.9706	48.9703
gene:pycom420g00210	61.8158	59.9357	59.489	59.641	60.9483	62.1089
gene:pycom420g00120	0	0	0	0.100473	0	0
gene:pycom420g00110	0	0	0	0	0	0.0285112
gene:pycom420g00070	2.13033	2.13899	2.30549	0.345921	0.0837977	0.132005
gene:pycom395g00100	0.523085	0.628459	1.26865	0	0	0
gene:pycom395g00080	11.8924	12.0555	10.4025	12.0583	13.1494	13.1779
gene:pycom395g00070	20.2794	22.7343	17.063	19.0569	20.1021	21.1627
gene:pycom395g00050	8.81102	8.87677	8.17072	3.51962	4.40856	3.75987
gene:pycom395g00040	29.4435	26.7629	29.2014	51.7751	52.6571	53.9815
gene:pycom395g00030	0	0	0	0.021944	0.0292371	0.0345425
gene:pycom348g00070	23.7855	22.5603	22.5328	22.5134	21.7292	22.0282
gene:pycom348g00060	9.76796	11.5246	8.84257	10.626	9.70708	10.3128
gene:pycom348g00050	6.53932	6.76208	6.38673	5.37801	6.27962	6.508
gene:pycom348g00040	11.6096	10.7624	11.8283	11.3358	14.1831	12.8728
gene:pycom348g00030	23.3984	25.1506	22.3469	14.4925	11.9487	13.2762
gene:pycom323g00070	15.4791	14.4254	13.6106	8.22001	7.61964	8.16737
gene:pycom2933g00010	0	0.194686	0.123296	0	0	0
gene:pycom290g00260	14.6732	14.8901	14.3828	6.0266	6.50009	6.17379
gene:pycom290g00250	6.51931	8.05638	7.29452	3.12769	3.33374	3.38322
gene:pycom290g00240	14.2814	16.1168	13.445	6.85464	5.88724	4.78564
gene:pycom290g00230	0.0143149	0	0.0367605	0.0147919	0.019708	0.0543297
gene:pycom290g00220	15.8779	14.3309	13.7479	16.461	18.1926	15.7451
gene:pycom290g00210	24.217	26.9107	26.7728	23.285	25.8007	25.116
gene:pycom290g00200	83.9976	81.893	82.8182	90.92	90.4166	85.9101
gene:pycom290g00190	0.206134	0.487579	0.198507	0	0	0
gene:pycom290g00180	1.56622	1.70721	1.42717	0.835308	0.556461	0.931367
gene:pycom290g00170	1.2258	1.43704	1.22059	4.88564	4.37402	4.63875
gene:pycom290g00160	22.8947	22.6931	23.2645	4.83328	3.86377	4.21785
gene:pycom290g00150	2.48587	2.57751	2.0113	14.7789	17.7684	15.9522
gene:pycom290g00130	0.0290603	0	0.0373133	1.56149	0.800174	1.03991
gene:pycom290g00120	0	0	0	0.294162	0	0
gene:pycom290g00110	0	0	0	0.10942	0.437355	0.688956
gene:pycom290g00100	0	0	0	9.00015	10.4924	9.74
gene:pycom290g00090	32.3853	32.3687	32.306	39.1551	39.3	37.0355
gene:pycom290g00080	40.226	39.126	39.3349	26.8477	23.3516	23.7476
gene:pycom290g00070	17.9731	15.4787	17.2366	10.453	10.6423	9.52064
gene:pycom290g00060	6.07056	6.3839	5.90056	7.15223	8.9825	8.75143
gene:pycom290g00050	17.185	19.5147	14.0267	27.5276	28.4968	21.406
gene:pycom290g00030	0	0	0	0.102406	0	0
gene:pycom290g00010	50.7433	46.6903	46.4333	77.9505	77.0032	75.8118
gene:pycom2874g00110	9.68397	11.3285	10.3875	9.45764	8.58936	9.34878
gene:pycom2874g00100	0.537742	0.635973	0.345229	0	0	0
gene:pycom2874g00090	10.7362	9.50489	8.27111	0	0	0
gene:pycom2874g00060	0	0.351197	0.333625	0	0	0.140879
gene:pycom2874g00050	0.384242	0.1222	0.261193	0	0	0
gene:pycom2874g00030	23.3671	18.2643	25.0027	10.2437	9.9924	9.21413
gene:pycom280g00120	0.0478147	0.129255	0	0.0988161	0	0.0259246
gene:pycom280g00100	0.234956	0.476358	0.512859	0.388456	0.291127	0.356694
gene:pycom280g00090	0	0.166903	0.126841	0	0.034001	0.0267805
gene:pycom2749g00120	21.1224	17.4995	20.014	19.5253	19.4014	20.8005
gene:pycom2749g00110	21.694	21.7388	24.173	27.377	27.8073	21.6993
gene:pycom2749g00100	16.4052	15.6037	14.7363	17.6146	18.5427	15.9227
gene:pycom2749g00070	146.779	155.3	166.088	203.519	183.312	200.778
gene:pycom2749g00060	13.562	12.6412	13.4631	13.2389	13.8666	12.5486
gene:pycom2749g00050	7.80031	7.7886	9.47418	7.69717	6.48214	8.53471
gene:pycom2749g00040	154.42	159.517	165.345	138.755	141.767	150.881
gene:pycom2749g00030	0	0	0	0.0646772	0.258518	0.0339364
gene:pycom2749g00020	36.3266	38.4964	39.7604	44.0984	42.2842	43.5331
gene:pycom2749g00010	44.189	45.4123	45.0938	45.2842	44.8318	41.5815
gene:pycom2675g00060	0.0970298	0.087432	0.0830572	0.718553	0.578871	0.315652
gene:pycom2575g00050	0.036732	0.165493	0.204376	0.240388	0.151712	0.0663857
gene:pycom2575g00040	0.0536808	0.145113	0.310167	0.305083	0	0.232842
gene:pycom2575g00030	0.0898842	0.24298	0.115411	0.464397	0	0.194937
gene:pycom2575g00010	0.709178	0.607077	1.12305	0.48854	0.292908	0.358875
gene:pycom234g00050	0.396412	0.267901	0.508991	0.983093	0.491184	0.644793
gene:pycom234g00030	0	0	0	0.119218	0.15884	0
gene:pycom2328g00070	0	0.103447	0.294812	0	0	0
gene:pycom2303g00160	0.0160708	0.0217217	0.0206348	0.0166063	0	0
gene:pycom2303g00140	0.0255117	0.0172411	0	0	0	0.0276644
gene:pycom2303g00130	0.0308584	0	0.0396221	0	0	0
gene:pycom2303g00100	0.0149517	0.0202091	0	0	0	0
gene:pycom2303g00070	0.747379	1.26994	1.34348	0.242718	0.293987	0.162089
gene:pycom2303g00060	0.103759	0.0701216	0.233145	0	0	0
gene:pycom2303g00030	0	0	0	0	0.275708	0.173726
gene:pycom2303g00010	0.0375245	0.152157	0.337269	0.0387749	0	0.0610362
gene:pycom2247g00060	1.01355	1.67133	2.96719	4.60825	1.0326	0.879263
gene:pycom2247g00040	0.182959	0.18547	0.411108	0.141792	0.314861	0.396795
gene:pycom2247g00030	0.421188	0.569289	0.508991	0.793643	0.3411	0.322396
gene:pycom2247g00020	0.309201	0.227959	0.866211	0.813286	0.309595	0.243849
gene:pycom2247g00010	0	0.364469	0	22.6626	18.3147	13.938
gene:pycom2246g00200	0.0387471	0	0.149253	0.0400383	0.0800174	0.0420166
gene:pycom2246g00180	0	0	0	0.176718	0.0941797	0.11127
gene:pycom2246g00170	0	0	0	5.65111	0.86876	3.02219
gene:pycom2246g00160	0.0250163	0	0.0642416	0	0.0344411	0
gene:pycom2246g00090	0	0	0.0086988	0	0.0186544	0.00734645
gene:pycom2246g00080	0.0338295	0	0	0	0	0
gene:pycom2246g00070	0.099103	0.937652	0	0.307217	9.27791	0.322396
gene:pycom2246g00060	0	0	0	0	0.417346	0.0821794
gene:pycom2246g00050	0	0	0	0	0.109715	0
gene:pycom2246g00040	0	0	0.0268252	0	0	0
gene:pycom2246g00030	0	0	0.103389	0	0	0
gene:pycom2246g00020	0	0	0	0.0255196	0.034001	0.0267805
gene:pycom2246g00010	0	0.038554	0	0	0	0
gene:pycom215g00140	14.2981	13.8509	13.5515	10.7391	11.5755	10.8847
gene:pycom215g00070	28.9971	29.1528	27.5004	34.0156	30.0061	34.715
gene:pycom215g00060	28.2199	28.2672	24.2695	58.0471	54.2321	58.3891
gene:pycom215g00050	3.05483	3.30319	2.76272	0.713672	0.73143	0.95057
gene:pycom215g00040	0.331287	0.298518	0	0	0.152033	0
gene:pycom215g00030	56.0552	56.4873	53.6608	25.5089	32.8195	28.6621
gene:pycom215g00020	5.60728	7.74136	5.96548	22.7627	18.4173	20.8472
gene:pycom2158g00040	0.138863	0.156409	0.257544	0.159434	0.0955896	0.0920213
gene:pycom2158g00010	1.25838	2.4298	5.65513	1.20743	0.494991	0.487343
gene:pycom2132g00050	0.137576	0.185951	0.430576	0.302091	0.118379	0.0932403
gene:pycom2132g00040	0.512231	1.76233	0.837076	0.0481183	0.0641103	0
gene:pycom2132g00020	0	0	0	0.0564497	0	0.0592389
gene:pycom2132g00010	0.0846354	0	0.163007	0.131184	0	0.0458885
gene:pycom17g28260	0.0909416	0.0737515	0.140122	2.85675	2.5792	2.564
gene:pycom17g28250	0	0	0	0	0.0994609	0
gene:pycom17g28240	12.5613	13.687	12.5059	5.35171	4.04408	5.28085
gene:pycom17g28230	1.62738	2.74951	1.26865	0	0	0
gene:pycom17g28190	0.140037	0.075711	0.179807	0.0289407	0	0.0607413
gene:pycom17g28180	10.4995	9.99565	10.6287	7.7675	8.08648	9.50434
gene:pycom17g28170	30.4949	30.8034	32.2493	30.7097	28.9306	28.0495
gene:pycom17g28160	13.4582	14.4253	12.0312	9.64497	10.0944	10.6054
gene:pycom17g28150	8.83433	9.007	8.77634	6.74817	7.4968	7.94874
gene:pycom17g28140	322.995	326.05	325.188	731.371	757.548	750.467
gene:pycom17g28130	8.65764	9.19435	7.57934	12.9254	12.1903	13.0459
gene:pycom17g28120	72.1259	67.7701	67.6333	75.4679	72.8969	75.5323
gene:pycom17g28110	0	0	0.053362	0.923302	1.05851	0.968922
gene:pycom17g28100	0	0	0	0	0.0257683	0
gene:pycom17g28090	25.0394	23.6291	23.7765	48.6647	47.9668	46.5906
gene:pycom17g28080	24.5667	22.9859	23.6304	47.6194	43.0941	48.1121
gene:pycom17g28070	17.7054	18.2452	18.1642	23.2292	23.8505	23.4724
gene:pycom17g28060	10.5475	10.5946	11.3167	6.71857	5.66927	6.5805
gene:pycom17g28030	0.137184	0.249917	0.183802	0.240369	0.164233	0.129357
gene:pycom17g28020	0.0980554	0.0441781	0.104919	0.0337743	0.0449992	0.106329
gene:pycom17g28010	0	0.204865	0	0.0783101	0	0.0821794
gene:pycom17g28000	1.6774	2.19165	1.81276	1.34331	1.52033	1.16716
gene:pycom17g27990	5.53927	5.74165	5.16849	3.77296	4.29125	3.94973
gene:pycom17g27980	0.281092	0.284949	0.180461	0.726148	0.483741	0.457217
gene:pycom17g27960	7.38032	7.67717	6.67366	8.16209	9.24769	8.49999
gene:pycom17g27940	36.1631	35.0996	32.4515	52.047	54.7231	50.9012
gene:pycom17g27900	4.31483	3.85049	3.52948	2.20348	2.45415	1.87879
gene:pycom17g27890	14.4138	16.8323	12.586	17.2243	17.0892	17.8441
gene:pycom17g27880	17.1688	18.0808	20.373	24.2151	24.13	24.0351
gene:pycom17g27870	9.71385	8.22905	6.23627	1.76718	1.69524	1.70613
gene:pycom17g27860	39.7731	50.1933	35.8452	59.3136	60.5102	59.5823
gene:pycom17g27850	25.9986	22.9931	25.7234	6.71624	8.28554	8.3533
gene:pycom17g27840	52.6709	60.2749	60.9894	48.6695	46.5326	48.6174
gene:pycom17g27830	3.0859	2.643	2.66768	1.10501	0.504774	0.39758
gene:pycom17g27820	189.979	185.247	187.006	409.567	427.888	405.056
gene:pycom17g27810	0.784775	0.848579	0.20153	2.63551	2.91718	2.72318
gene:pycom17g27800	12.4101	13.8598	14.179	6.52052	3.69223	4.96095
gene:pycom17g27790	125.848	128.209	137.053	81.4067	88.371	87.8967
gene:pycom17g27780	0.120782	0.163252	0.46525	2.99536	3.82458	2.81593
gene:pycom17g27760	0	0	0	0.070687	0.188359	0.222539
gene:pycom17g27740	40.6221	39.1272	44.664	56.5655	57.0124	58.8472
gene:pycom17g27730	31.6747	35.5734	35.0222	47.4123	51.2098	49.1961
gene:pycom17g27720	0.944782	0.464361	0.367605	3.25422	3.31094	3.8186
gene:pycom17g27710	0.0863691	0	0.166346	1.04866	1.24854	1.07706
gene:pycom17g27670	0.0495515	0.13395	0	0	0	0
gene:pycom17g27660	92.8307	98.2598	101.915	74.3213	77.2051	71.0591
gene:pycom17g27650	3.12821	4.8921	2.35685	15.0135	14.0592	13.5687
gene:pycom17g27640	18.6858	18.8757	17.5524	19.4305	21.4471	20.3266
gene:pycom17g27630	46.3345	46.9856	41.0521	46.2716	47.4811	44.8875
gene:pycom17g27620	30.3787	28.7425	27.1498	30.4898	31.9269	31.6701
gene:pycom17g27580	0.0444255	0	0	0.0918119	0.0611627	0
gene:pycom17g27530	1.28412	1.44495	1.49449	2.4512	2.70848	2.55173
gene:pycom17g27520	0.0450731	0.060922	0	0.0931502	0	0.0488764
gene:pycom17g27510	28.1491	26.8759	26.6143	28.8604	28.1875	28.1071
gene:pycom17g27500	19.2095	17.0648	18.5471	4.53914	5.02361	5.13402
gene:pycom17g27490	0.609484	0.642961	0.362656	0.614433	0.634445	0.467475
gene:pycom17g27470	1.49807	1.33639	1.11564	0.0619196	0.164997	0.0974686
gene:pycom17g27460	2.98487	3.3103	2.26022	0.0790855	0.158054	0.0414965
gene:pycom17g27450	0.694982	0.921633	0.69873	1.63953	1.76018	1.42904
gene:pycom17g27440	3.37311	3.20831	3.74957	0.0484099	0.0429992	0.0338679
gene:pycom17g27430	3.43987	2.55979	3.02723	0	0	0
gene:pycom17g27420	0.485657	0.109404	0.415721	0.0418201	0.111438	0.0877728
gene:pycom17g27410	0.356771	0.16074	0.305395	0.245773	0	0
gene:pycom17g27400	0.0840221	0.227133	0.107884	0.043411	0	0
gene:pycom17g27390	0.571519	0.798666	0.360695	0.23022	0.133362	0.273108
gene:pycom17g27380	4.42382	4.09113	3.94622	1.20296	1.47454	1.31289
gene:pycom17g27370	7.23132	4.04443	4.80258	0.772997	0.3433	0.540794
gene:pycom17g27360	10.9818	10.7566	11.5734	0	0	0
gene:pycom17g27340	7.47237	9.63549	7.7197	0	0	0
gene:pycom17g27330	3.67264	4.01851	3.05395	0.433718	0.385242	0.72065
gene:pycom17g27310	0	0	0	0.0237727	0	0
gene:pycom17g27260	0.460731	0.207579	0.394384	0	0.281916	0.166536
gene:pycom17g27250	0.063361	0.0856404	0.16271	16.6955	12.038	13.2605
gene:pycom17g27240	0.426892	0.443845	0.227684	0.651498	0.741435	0.662323
gene:pycom17g27210	16.0555	16.1751	17.1495	13.7502	13.6888	13.1491
gene:pycom17g27200	16.3632	16.7257	16.1925	13.9311	14.1059	13.3487
gene:pycom17g27180	0.8297	1.0093	1.06533	15.0036	13.2315	14.2454
gene:pycom17g27170	0.218775	0.492836	0.18727	0	0	0.316313
gene:pycom17g27160	0	0	0	0	0	0.026032
gene:pycom17g27150	10.9836	12.9744	11.5845	65.0456	63.155	65.3319
gene:pycom17g27140	20.5528	21.0601	24.0154	23.6497	23.58	23.7334
gene:pycom17g27130	718	821.832	796.271	683.725	691.59	677.029
gene:pycom17g27120	1.4228	1.14989	1.41252	0.848781	1.07029	1.00206
gene:pycom17g27100	27.593	27.451	27.7511	22.5406	22.5145	21.1436
gene:pycom17g27090	0	0.102937	0.0977865	33.4458	34.6006	35.4286
gene:pycom17g27070	18.2858	20.984	17.8489	9.74961	10.0163	8.36469
gene:pycom17g27060	0	0	0	0	0.0466768	0
gene:pycom17g27050	38.8693	37.1395	37.8931	61.9284	65.0603	62.2394
gene:pycom17g27040	1.84789	2.59657	1.22158	0.283585	0.327456	0.188478
gene:pycom17g27030	0.0127348	0.0516382	0.0817573	0.118433	0.0350653	0.0138094
gene:pycom17g27020	8.77704	7.46725	7.43685	1.97964	2.76025	2.63306
gene:pycom17g27000	0.0300196	0	0	0	0	0
gene:pycom17g26980	0.0440458	0.119067	0.0565546	0.113784	0	0.0238812
gene:pycom17g26970	1.32895	1.43699	0.966938	0.0686616	0.24395	0.0960722
gene:pycom17g26930	0.98817	0.818616	0.654867	0.296448	0.373029	0.311096
gene:pycom17g26910	309.089	313.09	311.699	271.734	273.402	275.337
gene:pycom17g26900	5.68385	3.68757	4.30584	3.40649	2.50407	3.82134
gene:pycom17g26890	5.76798	6.00687	5.52419	4.47014	4.62143	3.53749
gene:pycom17g26880	20.3792	27.4263	13.1398	3.63074	3.749	5.19131
gene:pycom17g26870	0	0	0	0.0868221	0	0
gene:pycom17g26860	0	0	0.104477	0	0	0.0882348
gene:pycom17g26850	0.359935	0.555998	0.484162	16.8254	15.3145	15.9468
gene:pycom17g26830	0.325475	0.329941	0.470147	0.0630603	0.168036	0.33088
gene:pycom17g26820	0.0558125	0.150875	0	2.53759	3.72673	3.08662
gene:pycom17g26810	87.1196	82.2296	94.3175	68.0892	74.9564	71.3175
gene:pycom17g26800	71.9004	65.7049	73.039	44.932	43.7065	42.8874
gene:pycom17g26780	0.108492	0.0733202	0.0696514	0	0	0
gene:pycom17g26770	36.7677	37.191	32.8102	58.6863	59.1668	61.1517
gene:pycom17g26760	17.8048	18.7903	15.2279	23.3845	21.6387	24.5236
gene:pycom17g26750	0.720936	0.396993	0.994247	2.71773	2.48137	2.7941
gene:pycom17g26730	1157.69	1201.42	1151.95	2198.68	2173.63	2145.99
gene:pycom17g26720	0.0669267	0.18092	0	0.242049	0.598918	0
gene:pycom17g26710	7.47045	7.64116	7.20327	5.69268	6.29405	5.83321
gene:pycom17g26700	3.44546	3.88368	3.36286	1.86553	1.3828	1.59926
gene:pycom17g26690	17.7439	18.9966	19.6251	27.9567	29.871	29.1476
gene:pycom17g26670	9.35741	8.5418	9.68155	4.14796	5.26514	5.61761
gene:pycom17g26660	9.28327	9.47166	9.04411	5.82276	5.42062	4.93537
gene:pycom17g26650	3.91725	7.34192	4.02378	4.7494	5.46497	4.81416
gene:pycom17g26640	116.525	113.223	117.825	108.157	105.674	107.846
gene:pycom17g26630	49.2415	45.8782	46.5454	43.4551	44.793	44.7014
gene:pycom17g26620	0.188537	0.637081	0.635463	2.02126	1.88187	1.61002
gene:pycom17g26610	89.5703	93.2868	86.4922	52.8071	53.2116	54.4184
gene:pycom17g26600	9.90779	9.83821	9.29555	10.5522	10.1156	10.3396
gene:pycom17g26590	4.17295	4.03286	4.51275	3.6866	3.56693	3.96087
gene:pycom17g26580	2.6503	3.58221	2.4577	0	0	0
gene:pycom17g26570	8.7285	9.14211	9.75991	8.58671	8.69122	8.9062
gene:pycom17g26560	353.248	331.186	343.641	254.399	229.713	256.293
gene:pycom17g26550	254.656	243.103	243.939	221.629	211.272	222.78
gene:pycom17g26540	0.0670719	0	0.04306	0.58911	0.346279	0.472755
gene:pycom17g26530	13.2515	10.6778	14.07	23.7873	18.4779	19.6201
gene:pycom17g26520	22.6328	21.5523	22.5744	10.4025	9.82558	10.1367
gene:pycom17g26510	0.953919	0.666901	0.886944	1.49556	1.1548	1.65863
gene:pycom17g26470	1.00701	0.894442	0.788116	0.535152	0.369708	0.270397
gene:pycom17g26460	136.644	125.775	144.401	106.04	104.451	107.118
gene:pycom17g26450	0.0569782	0	0.0975462	0.274759	0.261482	0.247144
gene:pycom17g26440	0.790572	0.759863	0.473709	0.217845	0.290245	0.361963
gene:pycom17g26430	15.5494	15.7024	15.7773	10.5271	9.22744	11.8224
gene:pycom17g26420	68.2733	65.0028	62.5496	42.7794	47.9975	46.9746
gene:pycom17g26410	36.9387	38.7082	38.3645	22.3713	23.1696	20.2907
gene:pycom17g26400	5.26401	6.85858	5.96738	3.18525	4.63561	4.26829
gene:pycom17g26390	66.8718	65.3103	66.987	51.4113	55.3013	52.7933
gene:pycom17g26380	68.7526	66.4907	67.7134	43.4532	45.6614	44.5953
gene:pycom17g26370	13.7079	16.0669	7.19035	2.13004	2.17576	2.83136
gene:pycom17g26360	9.0012	8.12632	9.26364	6.49661	5.7705	7.45094
gene:pycom17g26350	0.0507442	0	0	0	0	0
gene:pycom17g26340	11.2911	9.43559	9.11681	5.14933	5.35105	4.9093
gene:pycom17g26330	4.29689	3.82753	3.98698	0.112979	0.105369	0.118562
gene:pycom17g26290	7.2259	6.13259	3.73998	0.636695	1.31101	0.850379
gene:pycom17g26280	0	0.0395762	0.0375959	0.0302562	0	0
gene:pycom17g26270	10.4376	10.5579	11.0552	9.42848	9.74769	9.07226
gene:pycom17g26260	0.0942687	0.297304	0.0403469	0.568226	0.757075	0.477042
gene:pycom17g26250	0	0	0	0	0.167595	0.0660024
gene:pycom17g26230	12.2618	12.9046	12.865	7.95105	7.57148	7.64005
gene:pycom17g26220	1.59262	1.47009	1.42147	1.26437	1.09632	0.884565
gene:pycom17g26210	0.443272	0.462492	0.389424	0.241075	0.192718	0.151792
gene:pycom17g26200	0.238897	0.230643	0.284833	0.670044	1.08068	0.592127
gene:pycom17g26190	46.9566	40.4636	47.9724	61.2736	61.4734	62.279
gene:pycom17g26160	0.0465665	0.0629405	0	0.0962365	0	0
gene:pycom17g26150	1.16203	1.70721	1.29743	0.835308	0.973806	0.602649
gene:pycom17g26140	0.237847	0.464361	0.135731	11.524	11.0789	8.79784
gene:pycom17g26130	0.116241	0	0.22388	1.20115	0.560122	1.0084
gene:pycom17g26120	0	0	0	2.39951	1.97398	1.89278
gene:pycom17g26110	3.59847	2.25175	3.16584	2.6855	3.66976	1.58975
gene:pycom17g26100	3.71189	3.42751	3.35039	2.29122	1.93957	1.50111
gene:pycom17g26090	21.0021	21.8302	19.2777	10.9774	10.6621	11.192
gene:pycom17g26080	1.46647	0.907072	0.638285	253.986	247.75	240.338
gene:pycom17g26070	2.24059	2.11991	1.78779	4.28322	4.86946	4.58163
gene:pycom17g26060	0.0383625	0.0777776	0.0246286	0.0396409	0	0.0415995
gene:pycom17g26050	0.162738	0	0	0.168161	0	0
gene:pycom17g26040	0	0.0394269	0.018727	0.030142	0	0
gene:pycom17g26030	0.0840221	0.227133	0.107884	0.607755	0.520548	0.182224
gene:pycom17g26020	7.5396	6.57541	7.1578	5.0806	5.75614	5.0031
gene:pycom17g26010	92.3165	90.7504	95.196	58.2611	63.0269	62.4142
gene:pycom17g26000	9.29249	9.28105	8.81665	1.27462	1.64163	1.78347
gene:pycom17g25990	0.797939	1.01111	0.57631	1.64906	2.19712	2.21725
gene:pycom17g25980	22.8514	23.993	21.0018	29.8713	30.5006	30.3318
gene:pycom17g25960	0	0.039205	0	0	0	0
gene:pycom17g25950	11.0055	13.3701	10.9347	7.71687	9.37966	8.45334
gene:pycom17g25940	18.649	19.1231	21.0168	4.0251	4.33473	4.53038
gene:pycom17g25920	1.21097	1.96414	1.03659	1.37646	1.52827	1.29127
gene:pycom17g25910	0.20078	0	0	0.622413	0.552847	0
gene:pycom17g25900	0.0730627	0.237008	0.0375249	0.030199	0.0603534	0.0316911
gene:pycom17g25890	28.0796	26.754	27.2791	26.037	26.2663	26.1184
gene:pycom17g25880	13.1319	11.9495	12.0354	13.0978	13.9314	14.1905
gene:pycom17g25870	0	0.0967419	0	0.147919	0	0
gene:pycom17g25860	0	0	0	0.607755	1.27245	1.00223
gene:pycom17g25820	0.0983465	0.0531711	0.126276	0	0.081239	0.0853161
gene:pycom17g25670	0.250366	0.0846002	0.160734	0.0323386	0.258518	0.169682
gene:pycom17g25630	0.779936	0.351394	0.534099	3.18789	3.22133	2.76278
gene:pycom17g25620	0.220196	0.156644	0.0446417	2.40707	2.55288	2.36263
gene:pycom17g25590	0.0854148	0.230898	0.329016	0	0	0
gene:pycom17g25570	0.145301	0.157115	0.410446	0.330316	0.240052	0.0630248
gene:pycom17g25560	8.57026	6.96542	6.59291	6.46342	5.80957	7.67365
gene:pycom17g25530	0.20078	0.49753	0.257801	0.345785	0.368565	0.072574
gene:pycom17g25520	2.30958	3.82248	3.32862	0	0	0
gene:pycom17g25510	83.3412	81.3383	82.6475	56.849	57.2489	58.3684
gene:pycom17g25470	0.0390406	0.105537	0.0501279	0	0	0.0423349
gene:pycom17g25450	0	0	0	0	0	0.055882
gene:pycom17g25440	3.482	4.70636	4.02378	0	0	0
gene:pycom17g25430	4.26347	3.12367	2.50691	0	0	0
gene:pycom17g25420	2.93322	2.6083	2.15214	1.12807	1.01717	1.02836
gene:pycom17g25400	0	0	0	0.887515	0.131387	0.776139
gene:pycom17g25390	0	0	0	1.21025	1.82747	1.18538
gene:pycom17g25380	0.186266	0.0839207	0.0797215	0	0.0854804	0
gene:pycom17g25370	2.56262	2.65123	1.77383	4.21721	3.80394	4.57424
gene:pycom17g25360	0	0	0.142811	0	0	0
gene:pycom17g25350	1.00282	1.21424	0.992533	2.13723	2.73249	2.51469
gene:pycom17g25320	0.0223735	0	0.0143637	0.25431	0.0616053	0.0970455
gene:pycom17g25310	0	0	0	0.0562509	0	0
gene:pycom17g25290	0	0	0	0.0395427	0.316108	0.373469
gene:pycom17g25260	0	0	0	0.210201	0.0933536	0.294116
gene:pycom17g25250	0.0536808	0	0	2.16332	2.40191	2.09558
gene:pycom17g25240	0.451389	0.266923	0.144895	0	0	0
gene:pycom17g25210	0	0	0	0.323199	0	0.678337
gene:pycom17g25200	0	0.0822687	0.156304	0.754737	1.08937	1.51805
gene:pycom17g25190	0.35861	0.161569	0	0.24704	0.164572	0.0864155
gene:pycom17g25180	0	0	0	0.184838	0.158315	0.166261
gene:pycom17g25160	0.0618403	0	0.158805	0.0958516	0.0425692	0.134117
gene:pycom17g25150	0.0121925	0	0.0156551	0.0251976	0.016786	0
gene:pycom17g25140	0.0715744	0	0	0.147919	0.0985399	0.0776139
gene:pycom17g25130	0	0	0	0.313241	0.208673	0.547863
gene:pycom17g25120	0	0	0	0.672643	0.448097	0.441174
gene:pycom17g25060	0.191654	0.302218	0.164055	0.396081	0.439765	0.450289
gene:pycom17g25050	0.0375245	0	0	0	0	0.0813816
gene:pycom17g25040	0	0.0661274	0.0314093	0	0.101035	0
gene:pycom17g25030	0.770436	0.485959	0.263796	0.106148	0	0.222785
gene:pycom17g25020	6.91635	7.77717	6.11938	4.0839	3.6808	1.82772
gene:pycom17g25010	0.297309	0.321481	0.229046	0	0	0
gene:pycom17g25000	3.35554	4.41671	3.81223	0.217845	0.145122	0.0571521
gene:pycom17g24990	0.0796911	0	0	0	0	0
gene:pycom17g24980	0.0193857	0.0524044	0.0248911	0.0150238	0.0133446	0.0210214
gene:pycom17g24970	1.24766	1.31976	0.870643	4.00783	3.65946	5.44114
gene:pycom17g24960	1.96419	1.54153	2.03388	0.392834	0	0.343537
gene:pycom17g24950	0.325475	0.21996	0.313431	0	0	0
gene:pycom17g24940	0.440748	0.137475	0.174129	0	0	0
gene:pycom17g24930	4.29446	5.57233	5.40379	0.917099	1.30073	0.683002
gene:pycom17g24910	3.60289	4.23654	3.20819	22.3262	22.9585	23.9736
gene:pycom17g24900	1.8271	1.39308	1.98507	3.09823	2.70895	3.50533
gene:pycom17g24890	43.3515	43.2283	47.2179	54.4187	52.3403	52.0095
gene:pycom17g24880	6.49152	7.04238	8.33508	1.05913	0.705568	0.833599
gene:pycom17g24850	58.4938	60.1404	54.7104	54.501	52.9087	54.1953
gene:pycom17g24820	0	0	0	0.24023	0	0.12605
gene:pycom17g24810	0	0	0	4.0144	4.80001	5.12012
gene:pycom17g24800	0	0.0920539	0	0.422254	0.140647	0.553897
gene:pycom17g24790	7.91792	5.6594	6.41011	6.01846	5.50592	5.79194
gene:pycom17g24780	7.02731	6.01013	7.82514	5.40855	5.10431	5.28164
gene:pycom17g24770	0.0475695	0	0	0.147464	0.261965	0.257917
gene:pycom17g24760	0.0349775	0.0945531	0	0.216859	0.120388	0.493077
gene:pycom17g24750	6.09605	6.28586	6.49585	3.27948	3.28787	2.86225
gene:pycom17g24740	12.625	14.3699	12.428	1.9683	3.4153	2.18564
gene:pycom17g24730	156.412	160.423	165.611	97.5861	95.9632	92.0137
gene:pycom17g24720	17.5274	14.3358	18.5811	0	0.433117	0.0974686
gene:pycom17g24710	0.660093	1.03307	0.535299	0.430794	0.526137	0.376733
gene:pycom17g24700	12.0245	12.4039	10.9983	9.3309	9.36396	9.49826
gene:pycom17g24690	3.23385	3.12485	2.9867	19.6247	20.2302	19.5792
gene:pycom17g24680	106.793	113.066	93.3424	123.427	130.08	131.154
gene:pycom17g24670	0.0637529	0.043085	0	0	0	0
gene:pycom17g24660	0.434272	0.234789	0.223041	0	0	0
gene:pycom17g24650	11.314	14.3424	10.4667	65.9343	65.1116	61.1908
gene:pycom17g24640	0.196944	0.133097	0.189656	8.08939	9.2866	9.5302
gene:pycom17g24610	53.1815	51.1472	47.7801	46.8112	47.9729	49.2866
gene:pycom17g24600	0.127243	0	0	0.131484	0.175182	0.275961
gene:pycom17g24590	0	0	0	0.0376775	0.100399	0.0197696
gene:pycom17g24580	0.60798	0.939157	0.557603	0	0	0
gene:pycom17g24570	0.054823	0.0741002	0.105589	0	0	0
gene:pycom17g24560	0.115374	0.0445549	0	0.0681248	0.090766	0.107236
gene:pycom17g24530	20.3597	20.1568	22.6908	56.6507	52.3602	57.0512
gene:pycom17g24520	1.67136	2.25905	1.47539	0.863528	0.57526	0.906195
gene:pycom17g24510	2.04472	1.21333	1.34472	1.75213	1.3732	1.2979
gene:pycom17g24500	1.54323	1.48454	1.17819	1.20676	1.66525	1.3267
gene:pycom17g24490	0.227354	1.12676	0.68115	0.939722	1.35637	0.821794
gene:pycom17g24480	9.56461	8.4334	9.53273	5.38104	5.98548	5.47077
gene:pycom17g24470	0.31338	0.564763	0.536504	5.82881	5.32116	6.34336
gene:pycom17g24460	8.04048	8.05638	6.45744	3.59283	3.07729	4.51096
gene:pycom17g24450	1.50954	1.58844	1.60002	0.418749	0.376596	0.274649
gene:pycom17g24440	24.974	29.737	27.3328	9.46227	12.4433	10.5746
gene:pycom17g24430	47.5866	51.9386	53.8722	13.8514	14.4563	14.9719
gene:pycom17g24410	7.05091	7.69435	6.64253	2.8483	2.85995	3.42223
gene:pycom17g24400	0.406844	0.137475	0	0	0	0
gene:pycom17g24390	53.4888	50.3559	52.8183	30.353	30.1741	29.4695
gene:pycom17g24370	73.8977	72.7119	77.8592	39.2885	40.507	40.949
gene:pycom17g24360	8.17784	8.00944	7.49145	16.2089	15.4786	15.4964
gene:pycom17g24350	27.3029	22.1241	23.6681	24.987	26.3556	25.6663
gene:pycom17g24330	5.68686	6.67391	5.59666	9.5359	9.30616	10.044
gene:pycom17g24320	1.34029	2.61203	1.76095	1.67483	2.01689	1.68998
gene:pycom17g24310	1.82805	2.14139	2.14602	8.36543	7.64617	7.45723
gene:pycom17g24300	17.4632	17.5987	19.8177	4.96242	5.83383	6.29369
gene:pycom17g24290	5.22848	3.83809	3.58817	4.23834	4.59202	4.54551
gene:pycom17g24280	0.0687114	0.0928722	0	0	0	0
gene:pycom17g24250	0.602585	0.738113	0.265965	0.0972915	0.103701	0.0408395
gene:pycom17g24240	0.0333191	0	0	0.0344295	0	0
gene:pycom17g24160	9.92488	9.54987	8.80256	11.0417	12.3277	10.2788
gene:pycom17g24150	0.958269	1.29522	1.39447	1.91439	2.9904	2.07826
gene:pycom17g24140	2.73524	0.642961	1.83237	4.17815	4.58438	1.67646
gene:pycom17g24110	0.498712	0.577776	1.23495	0.478522	0.441386	0.193141
gene:pycom17g24080	1.25007	0.999985	1.4413	1.76624	1.40493	1.71519
gene:pycom17g24070	2.88374	2.27368	2.41705	1.8624	1.21311	1.95442
gene:pycom17g24050	0.480127	0.648952	0.30824	0	0	0
gene:pycom17g24030	0.0424727	0.0574073	0	0.175552	0.175423	0.184226
gene:pycom17g24000	12.6457	16.5851	11.4671	9.7325	11.0556	9.7251
gene:pycom17g23990	0.135615	0.0611001	0.0580429	0.0467113	0	0.0490193
gene:pycom17g23980	10.4419	10.8249	10.804	7.01864	8.54874	7.97006
gene:pycom17g23970	0.0809428	0	0	0	0	0
gene:pycom17g23960	20.3755	21.0601	19.5394	18.7167	19.6345	20.2548
gene:pycom17g23950	7.04022	6.4718	5.02779	7.96667	9.02222	8.75632
gene:pycom17g23930	0	0	0.107301	0.0863528	0	0.0906195
gene:pycom17g23920	0.0917512	0	0	0	0	0
gene:pycom17g23910	0.0646865	0	0	0	0	0
gene:pycom17g23880	0.0192289	0.0519807	0.0246899	0	0	0
gene:pycom17g23870	10.6166	10.6245	10.8885	0.572953	0.336782	0.300631
gene:pycom17g23850	6.94796	6.68227	5.96237	9.69051	10.575	10.0254
gene:pycom17g23840	0	0	0	0.0395427	0.0526847	0
gene:pycom17g23830	0.237006	0.714612	0.0468176	0.320259	0.677694	0.49424
gene:pycom17g23820	117	117.38	111.262	107.685	107.606	102.45
gene:pycom17g23810	3.74232	4.14608	2.12686	7.86084	7.09487	5.3221
gene:pycom17g23800	3.26933	4.64361	3.45074	6.61342	6.86601	5.70838
gene:pycom17g23790	2.32914	3.78687	2.86058	6.38313	5.99501	5.45399
gene:pycom17g23780	10.7791	10.5642	10.2562	12.514	14.2489	12.294
gene:pycom17g23760	2.89465	3.86803	3.10431	3.39899	2.30961	2.37201
gene:pycom17g23750	19.5329	19.8177	19.6586	15.6661	16.2267	15.1963
gene:pycom17g23740	28.4809	30.6943	26.8057	76.1014	77.0661	75.9623
gene:pycom17g23730	16.6915	17.4135	17.552	10.5326	10.6138	10.5929
gene:pycom17g23720	1.53655	1.75733	2.15504	0.146562	0.162726	0.153804
gene:pycom17g23710	0.396412	0	0	0	0	0
gene:pycom17g23680	0	0	0	0.225639	0.30063	0
gene:pycom17g23660	0.175683	0.831101	0.0845909	10.9376	12.2447	12.9545
gene:pycom17g23630	18.9386	18.9756	17.8802	23.6927	25.9172	22.324
gene:pycom17g23610	12.487	11.6537	12.343	20.2763	23.4677	21.2782
gene:pycom17g23590	0.130833	0.0294728	0.111992	1.18294	1.15579	1.26503
gene:pycom17g23580	0	0	0	0.0939722	0.250407	0
gene:pycom17g23570	0	0	0	0.121949	0	0.127974
gene:pycom17g23560	22.3292	19.4602	21.403	11.4325	10.7936	11.5604
gene:pycom17g23550	4.90665	6.92837	5.17384	15.607	16.3031	15.9323
gene:pycom17g23540	24.3186	24.9636	22.169	20.0565	19.9382	20.5377
gene:pycom17g23530	13.8702	13.7826	14.1841	28.8348	29.0588	26.7818
gene:pycom17g23520	392.289	381.851	388.523	266.575	271.956	274.654
gene:pycom17g23480	0.169891	0.229629	0.10907	0	0	0
gene:pycom17g23450	2.76073	2.48765	2.95397	0	0	0
gene:pycom17g23440	73.7867	75.4436	72.3131	117.273	116.858	111.637
gene:pycom17g23430	3.41377	2.94351	4.03059	0.608195	0.648263	0.297848
gene:pycom17g23420	190.929	198.514	207.029	128.31	136.47	129.911
gene:pycom17g23410	137.168	135.92	134.305	38.5469	36.9445	39.7971
gene:pycom17g23400	236.656	227.156	236.079	98.2622	101.544	98.0315
gene:pycom17g23380	0	0	0	0.204811	0.27288	0.161198
gene:pycom17g23370	16.0835	16.4024	14.9947	18.9814	17.7944	18.2518
gene:pycom17g23320	0	0.166283	0.105309	0.211874	0.225832	0.222342
gene:pycom17g23310	7.74547	8.42523	6.83481	11.6546	11.8956	10.7581
gene:pycom17g23300	11.759	10.5431	11.3089	9.12527	8.4816	8.2045
gene:pycom17g23290	15.2715	15.1625	13.7986	10.9099	8.56576	7.36007
gene:pycom17g23270	0.147708	0.133097	0.126437	2.13682	1.62685	1.54832
gene:pycom17g23240	26.7975	25.0755	25.8472	26.3592	23.1027	20.9907
gene:pycom17g23230	24.0729	23.2825	22.2707	18.5885	19.0182	17.9029
gene:pycom17g23220	26.3511	23.8441	26.8516	20.5824	20.2204	21.0456
gene:pycom17g23200	7.52298	5.97036	6.73505	5.06359	3.32572	5.83767
gene:pycom17g23190	0.0282118	0.152527	0.0362238	2.6091	2.19449	1.37666
gene:pycom17g23170	3.98214	3.37717	1.30333	2.01708	2.90245	1.77806
gene:pycom17g23160	45.0558	43.4199	43.7828	42.103	39.6186	38.0729
gene:pycom17g23120	1.29202	0.746295	0.992533	1.20956	1.27708	0.969952
gene:pycom17g23110	28.3795	26.8144	28.5961	24.4377	25.3778	23.9452
gene:pycom17g23100	425.078	421.849	453.431	278.306	282.047	275.232
gene:pycom17g23090	30.5133	29.9146	28.4178	79.3718	79.5373	81.6172
gene:pycom17g23080	2.84465	3.80312	3.73192	2.33239	2.80957	2.31352
gene:pycom17g23070	4.36053	4.84282	3.97405	2.89886	2.45592	2.21544
gene:pycom17g23060	0.916987	0.81541	0.929531	2.62653	3.01218	2.8697
gene:pycom17g23010	0	0.0508424	0	0	0	0
gene:pycom17g23000	3.23433	2.62296	2.28407	4.64553	5.25436	3.92811
gene:pycom17g22990	57.0129	52.0938	53.6925	23.2892	24.9817	22.3191
gene:pycom17g22980	108.847	99.6337	110.967	96.6791	92.8086	100.323
gene:pycom17g22970	1.08704	1.30602	1.5176	0.196125	0.190041	0.308723
gene:pycom17g22950	19.2826	24.3981	20.3415	16.0192	13.8584	14.646
gene:pycom17g22940	25.6535	24.4555	20.1779	14.3075	11.8118	11.2378
gene:pycom17g22930	12.7849	14.7832	11.7282	6.384	6.26737	5.70574
gene:pycom17g22920	252.935	245.14	239.828	36.7866	39.4562	42.9379
gene:pycom17g22910	0.257668	0.348271	0.496267	0.532509	0.177372	0.698525
gene:pycom17g22900	14.0259	13.7628	15.2839	4.54954	4.8769	3.28138
gene:pycom17g22880	2.01107	2.63327	0.887631	0	0	0
gene:pycom17g22850	0	0	0.0149929	0	0	0
gene:pycom17g22840	14.0482	12.929	10.3785	26.0419	26.2413	27.2138
gene:pycom17g22830	146.775	149.194	131.495	40.3351	42.5692	40.8702
gene:pycom17g22820	18.457	21.3153	17.8337	18.8158	19.6058	18.1094
gene:pycom17g22800	0.123681	0.306478	0.10587	0.0852014	0.227036	0.0447056
gene:pycom17g22790	1.02774	1.0923	1.45496	4.09366	3.61597	3.79109
gene:pycom17g22780	0.131018	0.118058	0	7.1302	6.25311	6.25121
gene:pycom17g22770	0	0.0995059	0	0	0	0.0798315
gene:pycom17g22760	0	0.274951	0	0.1051	0	0
gene:pycom17g22750	0	0	0	0.0334677	0	0
gene:pycom17g22740	10.1193	12.9177	11.5495	3.9212	3.09595	4.31816
gene:pycom17g22730	2.40189	3.26933	3.21433	3.25098	4.052	4.3654
gene:pycom17g22720	0	0.863481	0.65622	0	0	0
gene:pycom17g22700	1.20406	1.2043	1.51508	0.547439	0.563612	0.835619
gene:pycom17g22680	9.03253	11.6728	8.03479	4.82769	4.85336	3.89946
gene:pycom17g22670	35.6092	41.6984	28.6136	5.80483	4.15466	4.40511
gene:pycom17g22660	23.309	17.36	21.3776	2.21196	3.76574	2.45021
gene:pycom17g22650	372.748	369.215	418.644	67.0961	58.6428	70.2957
gene:pycom17g22640	412.901	383.525	450.104	63.675	46.5852	64.4488
gene:pycom17g22630	207.165	219.964	217.569	66.1329	66.264	71.2989
gene:pycom17g22620	5.78072	6.0266	4.94828	2.59309	3.20812	2.72121
gene:pycom17g22610	2.68871	2.20319	2.63237	1.12869	1.31872	1.2209
gene:pycom17g22600	2.44735	2.21871	1.99273	0.894368	0.8218	1.35929
gene:pycom17g22590	14.1389	13.8675	15.664	21.3197	21.4394	20.1785
gene:pycom17g22580	1.58629	2.14408	2.2631	1.19684	1.94127	1.33789
gene:pycom17g22570	0.0572595	0	0	0.0591677	0	0
gene:pycom17g22560	10.3478	10.0735	11.7048	7.60575	9.53992	8.84984
gene:pycom17g22550	3.55719	3.9296	3.2938	2.50939	2.26031	2.1883
gene:pycom17g22540	0	0	0	0.0348805	0	0
gene:pycom17g22530	61.7907	64.9659	61.2062	82.078	73.6093	80.9752
gene:pycom17g22520	0.0788779	0.106614	0.101279	0	0	0
gene:pycom17g22500	1.06956	1.31423	2.30967	0.703314	0.602395	0.896221
gene:pycom17g22480	0.0344322	0	0	0	0.0474045	0.0373377
gene:pycom17g22470	15.6184	14.2815	15.2267	17.7745	18.0701	18.4239
gene:pycom17g22460	15.5097	16.3993	15.6425	18.233	18.7095	19.7442
gene:pycom17g22450	0.500506	0.82683	0.392729	1.17803	1.30158	0.753804
gene:pycom17g22410	25.3956	26.3859	22.0376	23.0378	21.8258	22.8264
gene:pycom17g22380	25.8494	24.9817	24.7921	91.67	97.7819	88.7843
gene:pycom17g22370	15.49	17.5755	16.6192	19.8607	19.2634	20.7933
gene:pycom17g22360	2.32195	1.74797	2.0379	0.971879	1.45674	0.701181
gene:pycom17g22350	2.31259	2.14172	2.3095	0.86293	0.795962	0.998446
gene:pycom17g22330	40.2417	40.4097	40.3825	21.9073	24.5451	22.887
gene:pycom17g22320	3.03755	3.99237	4.16918	2.33784	1.67278	1.90817
gene:pycom17g22310	32.3925	37.663	38.2362	20.0071	20.0177	19.6385
gene:pycom17g22300	0	0	0	0.581881	0.446366	0.499607
gene:pycom17g22280	0.076535	0.206894	0.0982706	0	0	0
gene:pycom17g22270	1.25352	1.22365	1.69893	0.575685	0.57526	0.906195
gene:pycom17g22260	0	0	0.0213908	0.103288	0.045872	0.180653
gene:pycom17g22250	0	0	0.156304	0	0	0
gene:pycom17g22240	0.326081	0.337036	0.0738858	0.0198204	0.0528154	0.0207998
gene:pycom17g22230	0.0542459	0.0733202	0.139303	0	0.0746829	0
gene:pycom17g22210	7.1769	6.78474	6.07238	13.1603	15.2305	13.9305
gene:pycom17g22200	7.6535	9.41366	9.23744	2.76799	2.4235	3.02925
gene:pycom17g22190	1.29544	0.979152	0.97393	0.907085	1.16162	0.887212
gene:pycom17g22180	6.04512	5.75429	4.95441	9.40972	7.6143	9.66545
gene:pycom17g22170	41.0391	40.8568	32.9566	27.3571	27.7877	25.5075
gene:pycom17g22160	51.5425	45.1547	45.7802	41.0023	41.4645	38.7935
gene:pycom17g22150	90.53	97.7843	98.4881	111.422	113.455	116.374
gene:pycom17g22120	0.117122	0.158305	0	0	0	0
gene:pycom17g22110	2.34621	2.17542	2.66325	7.30833	5.94534	7.60798
gene:pycom17g22100	3.4156	3.46246	1.84657	3.66874	4.0218	5.99432
gene:pycom17g22090	24.9938	24.5439	24.587	13.6771	14.0964	13.1176
gene:pycom17g22080	0.0739716	0	0.0949792	0	0	0
gene:pycom17g22070	30.0857	28.1981	30.9603	34.129	32.4107	30.8621
gene:pycom17g22060	71.2848	73.0556	77.9351	72.5414	66.4213	63.7316
gene:pycom17g22050	34.5033	35.8882	35.1005	40.9574	38.3012	39.2266
gene:pycom17g22040	88.1146	97.6477	82.9868	159.309	160.226	162.037
gene:pycom17g22030	77.4092	72.8131	65.3953	142	139.189	149.724
gene:pycom17g22010	95.1704	100.179	94.6993	48.4896	52.8672	49.1351
gene:pycom17g21990	9.7785	10.0824	8.9328	69.133	69.6539	74.4768
gene:pycom17g21960	1.53208	1.06678	1.28165	0.0479738	0.127836	0.226549
gene:pycom17g21950	12.7536	13.2904	12.6004	3.68196	4.28909	3.82165
gene:pycom17g21940	0.152692	0.257978	0.196056	0.0394451	0.0525546	0.103485
gene:pycom17g21920	5.59655	5.71164	4.55242	8.98875	8.88278	8.97465
gene:pycom17g21910	7.75501	8.84461	8.48223	6.14235	7.15218	6.50001
gene:pycom17g21900	20.425	18.3358	18.3599	9.01371	10.5161	9.07807
gene:pycom17g21890	0.254371	0.382015	0.471771	0.248245	0.311292	0.214538
gene:pycom17g21880	12.1677	11.4155	10.538	15.4658	15.1314	15.0916
gene:pycom17g21860	62.2767	59.6343	57.3108	52.9342	55.2499	54.9075
gene:pycom17g21850	6.87114	6.38496	6.43308	4.93064	6.24086	6.93351
gene:pycom17g21840	21.7243	21.6262	21.1186	37.4032	37.4711	37.7287
gene:pycom17g21830	120.5	115.574	122.086	132.174	129.328	122.492
gene:pycom17g21820	0.615667	0.554768	0.878348	2.99242	2.82539	2.52211
gene:pycom17g21810	137.985	137.404	135.026	185.874	181.292	177.068
gene:pycom17g21800	1.91173	2.35925	1.33405	2.83432	3.49022	3.33489
gene:pycom17g21790	0.0118196	0.0958543	0.0151763	0	0	0
gene:pycom17g21780	73.8202	64.1813	64.4502	56.9508	58.9243	51.4187
gene:pycom17g21770	44.7162	41.0068	40.6984	35.4904	32.5256	32.8026
gene:pycom17g21760	40.5827	37.8454	35.4555	31.3293	31.3948	28.4067
gene:pycom17g21750	54.7869	54.3192	47.4942	29.8954	28.4548	26.3253
gene:pycom17g21740	29.1237	26.7825	28.8324	17.044	19.0737	18.9487
gene:pycom17g21720	1.06808	1.44365	1.16222	0	0	0
gene:pycom17g21710	7.2259	7.41968	8.41495	8.01657	10.1796	10.2349
gene:pycom17g21700	1.80276	2.43666	1.68345	6.94331	6.58093	6.22008
gene:pycom17g21690	0	0	0.143326	0	0.0768398	0
gene:pycom17g21670	1.50585	0.67845	0.902303	87.449	82.0978	84.1496
gene:pycom17g21660	257.513	216.264	232.229	7.79516	5.12882	7.47338
gene:pycom17g21640	0	0	0	0.221879	0	0
gene:pycom17g21630	1.15193	1.02433	0.778457	0.250592	0.375611	0.197231
gene:pycom17g21620	6.08923	11.8773	3.88586	3.3533	3.26297	3.6376
gene:pycom17g21570	14.2263	13.9876	14.0636	13.6076	16.1888	13.1059
gene:pycom17g21560	0.946149	0.741727	0.692465	3.12857	2.80061	2.73938
gene:pycom17g21550	263.926	300.919	269.648	12.6016	14.4101	14.5779
gene:pycom17g21540	25.8228	26.6503	21.5049	11.4026	12.9559	10.0831
gene:pycom17g21520	41.7875	40.3061	29.8175	1.80474	1.78114	1.92898
gene:pycom17g21510	49.4722	57.9218	47.2694	43.1332	46.0945	39.292
gene:pycom17g21500	4.66163	5.50321	3.03064	0.914614	0.81239	0.959806
gene:pycom17g21470	61.5269	59.0178	55.5953	105.728	106.495	111.462
gene:pycom17g21460	0	0	0	4.55295	5.32116	3.68821
gene:pycom17g21450	11.068	16.7012	10.7524	48.4704	48.4548	46.0392
gene:pycom17g21440	29.2173	30.6478	28.2512	35.0298	35.7828	34.9141
gene:pycom17g21410	0.136412	0.553136	0.175153	0	0.125204	0.0986153
gene:pycom17g21400	8.19982	8.83184	7.78672	2.82436	4.05701	4.07537
gene:pycom17g21380	0	0	0	0.622413	0.829271	0.544305
gene:pycom17g21370	1.61523	0.987634	1.03697	0.874268	0.741256	1.00087
gene:pycom17g21360	0.383248	0.537555	0.362103	0.373603	0.278751	0.399904
gene:pycom17g21350	0.420111	0.643544	0.359613	1.04187	0.8483	1.15409
gene:pycom17g21340	0.378393	0.474915	0.555263	1.34058	1.41401	1.11373
gene:pycom17g21300	1.35991	1.1609	3.03274	5.25113	5.81386	5.5882
gene:pycom17g21290	0.624773	0.455346	0.51121	1.28486	1.08784	1.0893
gene:pycom17g21280	0	0	0	0	0	0.110293
gene:pycom17g21260	0	0	0.0827111	0	0	0.0698525
gene:pycom17g21250	0	0.0563241	0	0	0	0.0225938
gene:pycom17g21220	0.581206	1.57115	0.746265	1.26121	0.720156	0.189074
gene:pycom17g21210	0.533106	0.216168	0	0.275436	0.146791	0.173427
gene:pycom17g21200	0.253368	0.317553	0.236599	0.252291	0.19661	0.244775
gene:pycom17g21190	0.13928	0	0	0.143921	0	0
gene:pycom17g21160	0.21731	0	0.0797215	0	0	0
gene:pycom17g21150	0.715744	1.54787	0.367605	0.517717	1.08394	1.00898
gene:pycom17g21140	0.381499	0.405752	0.497873	0.891823	0.731874	0.800252
gene:pycom17g21120	26.265	26.0914	24.4021	40.0706	46.4499	42.3746
gene:pycom17g21110	1.29478	1.38438	1.01735	2.09675	2.39452	1.96984
gene:pycom17g21100	0.858893	0.727159	0.690774	0.555916	0.532765	0.378688
gene:pycom17g21090	0	0.311884	0	0	0	0
gene:pycom17g21060	4.23564	4.41302	4.26019	8.13353	8.33405	8.34403
gene:pycom17g21050	0.908618	0.843182	0.888056	0.966924	0.877524	1.11764
gene:pycom17g21040	168.948	171.444	174.37	109.527	114.324	105.731
gene:pycom17g21020	628.546	607.139	656.277	1454.26	1356.31	1457.31
gene:pycom17g21010	127.143	128.86	84.4687	820.396	830.433	850.192
gene:pycom17g21000	59.5602	59.9827	63.2651	259.914	272.719	263.651
gene:pycom17g20990	1.68625	1.5345	1.54346	7.64259	7.40135	7.24173
gene:pycom17g20980	19.6186	20.1688	18.0289	17.5677	18.2873	17.0299
gene:pycom17g20970	14.1112	13.5685	13.1061	8.09485	8.28529	9.1699
gene:pycom17g20960	6.82062	5.12163	4.80049	3.75889	4.66036	4.43769
gene:pycom17g20940	0.0792824	0.10716	0.152697	0	0	0
gene:pycom17g20920	2.77587	2.24074	2.25238	0.199193	0.291934	0.209035
gene:pycom17g20910	0	0	0	0	0.0858251	0
gene:pycom17g20900	0.138036	0.0932868	0	0	0	0
gene:pycom17g20880	0.108365	0.0732345	0.04638	0.111976	0.0497304	0
gene:pycom17g20860	0	0	0	0	0.0450309	0
gene:pycom17g20850	0.513434	0.655417	0.219749	0.265272	0.196353	0.402103
gene:pycom17g20830	17.1931	16.4344	15.9653	15.2362	14.316	16.347
gene:pycom17g20820	31.4533	30.9841	34.5675	28.0944	31.3153	31.6986
gene:pycom17g20780	39.4471	54.6103	40.9292	6.3407	6.8023	5.70342
gene:pycom17g20770	64.8728	64.8185	66.7669	35.0995	32.9502	35.0122
gene:pycom17g20760	63.7728	49.1932	43.1132	52.086	55.6504	50.7304
gene:pycom17g20750	14.8548	13.7088	14.133	13.3485	13.1065	14.0549
gene:pycom17g20730	187.817	203.894	200.767	187.591	182.289	169.804
gene:pycom17g20720	5.11504	4.91334	4.40921	3.42963	3.4815	2.69542
gene:pycom17g20690	0.136412	0.245838	0.116769	0	0.187805	0.0493077
gene:pycom17g20680	17.5051	17.7452	18.3802	27.2171	24.5505	29.4489
gene:pycom17g20670	219.763	218.325	221.368	75.0523	78.771	81.3743
gene:pycom17g20660	66.2909	67.2796	62.6349	48.9545	49.261	49.0873
gene:pycom17g20650	0.125522	0.650357	0.188031	0	0	0
gene:pycom17g20640	6.82628	6.41962	7.75262	4.62965	5.21526	5.12947
gene:pycom17g20630	7.31777	5.10797	7.14624	3.94057	4.77722	4.50782
gene:pycom17g20610	4.38668	7.30728	3.10547	5.85596	7.27986	6.71098
gene:pycom17g20590	0.109646	0	0	0.0566499	0	0.059449
gene:pycom17g20580	0.871809	0.981966	0.746265	0.510488	0.640139	0.693273
gene:pycom17g20570	319.05	304.134	330.94	263.553	262.732	264.11
gene:pycom17g20560	29.2571	29.5545	28.1152	35.7693	37.6085	40.5757
gene:pycom17g20550	0.144487	0.097646	0.0927601	1.62365	1.26813	1.89973
gene:pycom17g20540	3.34765	3.38477	3.07027	1.50947	1.48442	1.33891
gene:pycom17g20530	0.467896	0.263509	0.400518	0.956904	0.872321	0.898481
gene:pycom17g20520	31.7062	27.9154	29.0436	24.004	22.1676	21.6235
gene:pycom17g20510	10.4771	7.21007	6.97234	0.0660135	0	0.207826
gene:pycom17g20500	105.014	96.9895	112.766	3.86956	4.0362	3.4771
gene:pycom17g20490	8.34699	8.28001	8.29441	26.1454	27.0704	24.3205
gene:pycom17g20470	0.929561	0.396764	1.0051	0	0	0
gene:pycom17g20420	0.024618	0	0	0	0	0
gene:pycom17g20380	0.0885964	0.359248	0.511908	0.16021	0.0609875	0.12009
gene:pycom17g20370	0	0.210365	0.066613	0.482474	0.0357125	0.562571
gene:pycom17g20350	10.4992	8.92694	10.7049	14.491	14.2917	14.388
gene:pycom17g20340	47.5348	48.8813	47.0637	52.8195	57.4146	53.095
gene:pycom17g20330	0.128566	0.0434433	0.144443	0.0664252	0.0885016	0.0348536
gene:pycom17g20320	38.4966	35.2192	36.3271	16.9274	16.1162	18.578
gene:pycom17g20310	2.02453	2.40473	2.16624	0.158485	0.337851	0.266105
gene:pycom17g20290	17.6004	18.0272	17.9428	27.4175	26.4718	26.0484
gene:pycom17g20280	39.3287	36.6033	37.0105	26.0841	26.251	26.0876
gene:pycom17g20270	21.9706	19.2214	19.093	20.5077	20.066	20.3692
gene:pycom17g20260	17.5966	16.4996	17.2306	3.37366	3.10676	2.69431
gene:pycom17g20250	0.0454708	0.0614595	0.0291921	0.023493	0.0626018	0.0493077
gene:pycom17g20240	4.36545	4.6628	4.73025	24.678	28.2915	26.8211
gene:pycom17g20230	32.3604	32.3329	29.0681	46.9608	47.7432	48.549
gene:pycom17g20220	0.0685591	0	0.0880295	0	0	0
gene:pycom17g20190	93.2973	86.7775	84.5032	71.0012	66.9579	65.3121
gene:pycom17g20180	47.4747	54.4135	49.6706	35.0961	32.1624	35.8288
gene:pycom17g20170	50.9722	49.2437	46.1263	174.826	175.698	169.84
gene:pycom17g20150	230.819	271.588	242.075	943.513	970.653	959.703
gene:pycom17g20140	0.338542	0.305055	0.579581	0.874558	0.310724	0.673032
gene:pycom17g20130	1.445	1.99102	1.8914	0.173959	0.193145	0.258619
gene:pycom17g20120	44.1078	43.3413	42.8685	41.5236	41.7136	41.8483
gene:pycom17g20110	10.075	9.69955	10.4095	4.84616	4.33155	4.80449
gene:pycom17g20100	0.444894	0.796763	0.571242	0.022986	0	0
gene:pycom17g20090	0.0904098	0.1222	0.251519	0.249127	0.207452	0.0980386
gene:pycom17g20060	9.62023	8.65593	8.25903	9.62014	11.5356	10.3402
gene:pycom17g20040	5.86045	6.22028	6.00136	0.0743036	0.0989982	0.0779749
gene:pycom17g20030	4.58224	4.47007	3.78595	1.56459	3.18172	3.41341
gene:pycom17g20020	70.3392	67.0281	70.3711	86.9621	86.2113	86.2679
gene:pycom17g20010	5.26839	4.78872	4.57865	7.77368	9.40704	7.58399
gene:pycom17g19990	17.4225	17.0469	17.884	48.0247	45.6664	52.6813
gene:pycom17g19980	23.9697	23.2708	23.0651	17.0758	17.717	17.479
gene:pycom17g19960	298.09	307.675	321.539	206.597	203.202	187.379
gene:pycom17g19950	11.3902	11.2367	11.2897	11.2243	11.2447	12.2007
gene:pycom17g19940	35.7709	33.413	36.7037	17.1546	18.6776	17.8616
gene:pycom17g19930	487.624	471.873	505.285	179.645	174.575	179.252
gene:pycom17g19920	33.8932	36.5448	35.1204	10.2647	10.2571	12.3269
gene:pycom17g19910	0.125488	0	0.0644502	0	0	0
gene:pycom17g19890	0	0	0.0632187	0.15263	0.135571	0.133476
gene:pycom17g19880	9.95296	11.049	9.98057	18.9984	19.3694	21.3523
gene:pycom17g19870	31.9787	33.1745	32.6841	41.2355	40.6374	40.9772
gene:pycom17g19850	168.456	167.729	173.007	131.545	124.562	123.309
gene:pycom17g19840	0.161655	0.278087	0.188694	0.37964	0.343953	0.254975
gene:pycom17g19830	0.149373	0.100948	0.0958969	0	0	0.0809884
gene:pycom17g19820	15.8616	15.2651	15.8547	27.3862	25.9147	29.7191
gene:pycom17g19810	12.8191	11.5328	12.0382	0.829202	1.04885	1.02438
gene:pycom17g19790	12.7375	12.8794	14.6071	7.08337	6.09088	6.16811
gene:pycom17g19770	9.3442	8.75121	9.4187	14.4556	14.1733	12.6804
gene:pycom17g19760	1.82048	1.77921	1.25865	1.36021	1.73516	1.5489
gene:pycom17g19750	7.1796	7.21341	7.58996	7.19629	6.72146	7.13664
gene:pycom17g19740	2.07221	2.10851	0.896867	6.68844	4.74416	6.03425
gene:pycom17g19730	4.43697	3.74821	4.11701	9.90395	9.47309	9.35961
gene:pycom17g19720	21.4367	20.7726	22.102	21.1901	19.2695	17.3102
gene:pycom17g19710	0.698633	0.517837	0.289368	1.25753	1.61341	1.07528
gene:pycom17g19700	0	0	0.0992533	0	0	0
gene:pycom17g19670	35.7156	32.9406	33.1074	43.026	45.895	42.1444
gene:pycom17g19660	2.88076	2.98518	2.17001	1.38915	1.26915	1.18706
gene:pycom17g19650	0.984196	0.609705	0.816141	1.5043	1.43968	1.35629
gene:pycom17g19640	6.64266	6.49006	6.26208	6.84177	6.77373	7.64681
gene:pycom17g19620	8.25234	7.09805	7.59641	8.9591	9.09957	8.58826
gene:pycom17g19570	9.00656	7.28493	7.3757	15.4623	14.9383	13.0733
gene:pycom17g19560	7.77805	8.56616	9.43215	12.4032	14.0796	12.4954
gene:pycom17g19510	15.8884	14.5274	15.7505	30.9848	30.6134	29.7287
gene:pycom17g19500	3.04042	3.92272	2.46063	5.7789	6.02515	5.3351
gene:pycom17g19490	0.980395	1.37609	0.0968325	0.857209	0.103827	0.981343
gene:pycom17g19440	24.9188	24.4965	22.3774	23.6933	23.8442	23.2488
gene:pycom17g19430	0.748068	0.823866	0.426896	1.91818	1.64021	1.23181
gene:pycom17g19420	0	0.044147	0	0.123752	0.26231	0.147576
gene:pycom17g19410	0.0277062	0.0936212	0.0711493	0	0.076289	0
gene:pycom17g19400	0.023932	0.0646943	0.0614572	0	0	0.0519028
gene:pycom17g19390	186.665	183.005	185.304	104.947	105.926	102.964
gene:pycom17g19380	45.7385	55.2765	51.9114	1.05497	0.481916	0.94894
gene:pycom17g19370	39.7484	49.443	48.108	0.742021	0.290774	1.19093
gene:pycom17g19360	0	0	0	0	0.525546	0
gene:pycom17g19350	32.3899	35.3421	31.8263	28.013	32.0768	29.5545
gene:pycom17g19340	23.6177	24.868	22.6382	28.8235	27.5191	27.9291
gene:pycom17g19330	4.43317	3.63413	4.68525	0.496126	0.528811	0.468576
gene:pycom17g19320	0	0	0.0612675	0	0	0
gene:pycom17g19310	5.75068	6.07891	6.28604	31.1518	33.8297	33.4276
gene:pycom17g19260	8.01545	11.4769	5.52765	5.11208	5.27204	5.36467
gene:pycom17g19210	11.735	10.5645	10.8377	18.0222	18.4981	16.928
gene:pycom17g19200	25.4548	27.9866	22.5212	22.8644	21.8096	23.6559
gene:pycom17g19160	0	0	0.0488933	0	0	0
gene:pycom17g19150	0.196194	0	0	0	0	0
gene:pycom17g19130	0	0	0	0.0438881	0	0
gene:pycom17g19120	0.640832	0.757895	0.925678	6.99435	5.12816	7.5571
gene:pycom17g19100	0	0	0	0	0	0.0220587
gene:pycom17g19090	0.414638	0	0.0760562	0.0612079	0.163101	0
gene:pycom17g19070	37.7699	36.0293	40.8669	34.85	31.2831	32.8729
gene:pycom17g19060	123.596	123.478	127.838	111.043	113.815	114.06
gene:pycom17g19050	59.0422	64.1036	62.1884	29.5168	30.0146	33.3982
gene:pycom17g19040	0.0678073	0.0916502	0	0	0	0
gene:pycom17g19010	10.0045	9.72479	8.87554	16.7126	16.8844	14.2338
gene:pycom17g19000	9.32692	9.13017	8.70961	0.219039	0.252925	0.229862
gene:pycom17g18990	10.0558	9.96216	9.83877	8.77711	8.30657	8.35794
gene:pycom17g18980	0.0375245	0.152157	0.0481812	0.0387749	0.0516617	0.0406908
gene:pycom17g18970	0.12693	0.0343124	0.0162978	0	0.0349501	0.0275281
gene:pycom17g18960	0.129554	0.0583694	0.221795	0	0	0.140486
gene:pycom17g18950	0	0.257978	0	0.986128	1.31387	1.34531
gene:pycom17g18890	1.45095	0.845317	1.44544	4.21354	4.54623	4.15046
gene:pycom17g18880	0	0	0	0.14523	0.0967483	0.304811
gene:pycom17g18830	0	0	0	0.443757	0.739049	0.465683
gene:pycom17g18810	0	0	0	2.22336	1.48115	2.11718
gene:pycom17g18800	4.51034	6.17133	4.9003	7.32797	7.92919	7.75024
gene:pycom17g18790	88.466	92.2088	94.2119	89.1318	87.8413	92.7375
gene:pycom17g18780	38.6329	39.6003	39.5905	25.2645	24.7766	27.0367
gene:pycom17g18740	32.3722	29.0065	31.3388	16.549	16.7866	17.274
gene:pycom17g18730	148.614	161.075	157.102	169.894	172.572	164.4
gene:pycom17g18720	1.11604	0.905081	1.05589	3.26546	2.92744	2.24207
gene:pycom17g18710	0	0	0	0.0945282	0	0.0991988
gene:pycom17g18680	0.0211782	0	0	0	0	0
gene:pycom17g18650	0	0	0	0	0	0.128959
gene:pycom17g18630	76.7482	70.4004	69.5955	66.3972	65.4375	65.9108
gene:pycom17g18620	197.653	207.163	216.122	226.669	223.066	227.044
gene:pycom17g18610	3.42497	2.88076	2.92722	7.00151	6.29196	6.2666
gene:pycom17g18600	34.1929	39.1383	38.8609	49.9549	49.6498	48.7052
gene:pycom17g18590	22.8914	22.172	19.958	16.8148	15.6263	17.1921
gene:pycom17g18580	0	0	0	0	0.104336	0.410897
gene:pycom17g18570	4.35095	4.56726	3.47483	7.47778	5.64022	7.66892
gene:pycom17g18440	58.5498	56.3704	57.976	45.794	52.3127	52.7292
gene:pycom17g18370	0.863945	0.583866	0.788188	3.87635	3.91261	4.24046
gene:pycom17g18330	21.3688	18.6723	19.4388	26.4864	24.7181	26.774
gene:pycom17g18270	0	0.0446501	0	0	0	0
gene:pycom17g18230	0	0	0	0.0403416	0	0
gene:pycom17g18180	0	0.108835	0	0.0416023	0.166286	0.305605
gene:pycom17g18170	3.57042	3.03103	4.21177	3.91658	4.21334	3.73818
gene:pycom17g18140	41.4192	41.5196	37.4422	23.2476	22.0391	21.2373
gene:pycom17g18130	0	0.0231153	0	0	0	0
gene:pycom17g18090	0.0189462	0	0	0	0	0
gene:pycom17g18080	0	0	0	0	0.0219203	0
gene:pycom17g17920	11.2437	10.4029	12.0307	1.69435	3.22494	2.14093
gene:pycom17g17890	0.0540562	0	0	0.0558576	0.0372109	0
gene:pycom17g17850	0	0.522406	0.124067	0	0	0
gene:pycom17g17840	49.261	49.6124	48.5016	94.2888	95.8304	94.5742
gene:pycom17g17830	26.5175	25.1057	25.4646	12.3274	12.4579	12.0234
gene:pycom17g17820	0.0152016	0.0102735	0	0	0	0
gene:pycom17g17810	0	0	0.0183632	0	0	0
gene:pycom17g17800	0.05223	0	0.067063	0	0	0
gene:pycom17g17550	0.154601	0.104481	0	0	0	0
gene:pycom17g17400	0.0628458	0.0566294	0	0	0	0
gene:pycom17g17340	0	0	0	0	0.00939304	0
gene:pycom17g17330	11.4809	8.35409	9.94627	17.0875	15.6042	13.7406
gene:pycom17g17160	0.209486	0.0849441	0.0268979	0.476227	0.374932	0.272595
gene:pycom17g17150	68.8411	67.179	69.4565	129.577	129.113	129.196
gene:pycom17g17130	0.0540562	0	0	0	0	0
gene:pycom17g17090	0	0.0182659	0	0.12568	0.0744218	0.131889
gene:pycom17g17080	235.937	237.464	236.31	228.529	222.002	221.391
gene:pycom17g17070	257.58	260.235	262.852	297.685	302.709	298.778
gene:pycom17g17050	38.5649	38.7771	37.7673	52.7712	55.4222	53.4372
gene:pycom17g17040	33.1429	32.4878	36.187	20.9804	21.7414	20.4341
gene:pycom17g17030	0	0.00909323	0	0	0	0
gene:pycom17g17010	35.856	36.6355	33.4365	58.8886	59.7532	57.6149
gene:pycom17g17000	9.52927	12.88	9.58308	10.1223	7.52301	6.72029
gene:pycom17g16990	13.9611	13.9838	13.6992	10.6907	8.29534	9.62531
gene:pycom17g16980	0	0	0.0348869	0.0561521	0	0
gene:pycom17g16970	9.08995	5.70777	7.5359	7.02616	5.12408	4.81206
gene:pycom17g16960	0	0	0.0703924	0	0	0
gene:pycom17g16950	0.227354	0	0	0	0	0
gene:pycom17g16940	7.87774	9.48317	7.55463	7.70781	8.91378	6.78059
gene:pycom17g16930	10.2318	13.2216	9.56441	13.913	14.5509	11.6743
gene:pycom17g16920	0.0338295	0	0	0	0	0
gene:pycom17g16910	0.193251	0.261203	0.248133	0.399382	0.532116	0.104779
gene:pycom17g16900	0.0844813	0.228374	0.108474	0.130945	0.232619	0.18322
gene:pycom17g16890	1.29442	1.20745	1.0768	2.94827	2.96178	3.33117
gene:pycom17g16870	110.439	111.882	112.625	104.986	101.89	107.495
gene:pycom17g16860	1.01328	1.22042	0.457299	0	0	0
gene:pycom17g16850	51.0579	53.5801	51.459	46.5331	44.0974	45.0495
gene:pycom17g16720	9.95022	9.67961	9.05621	11.303	11.0523	11.5238
gene:pycom17g16710	31.326	31.1093	31.5626	30.373	29.3994	29.2961
gene:pycom17g16670	0	0	0	0.0654724	0.043616	0.0343537
gene:pycom17g16460	0.119846	0.161986	0.307762	0	0	0
gene:pycom17g16450	10.9723	10.2005	9.92533	15.1992	16.14	14.0235
gene:pycom17g16320	0.0513624	0.104134	0.0329745	0.079611	0	0.111393
gene:pycom17g16220	0	0	0	0.212171	0.465601	0.301239
gene:pycom17g16170	4.80516	3.78391	4.23838	6.90822	8.80148	8.15575
gene:pycom17g16040	0.352366	0.119067	0.141386	0	0	0
gene:pycom17g16030	0.0370301	0.0250254	0	0	0	0
gene:pycom17g16020	0	0	0	0.446861	0.372109	0.46894
gene:pycom17g16000	1.14972	1.00018	1.29563	0	0	0
gene:pycom17g15970	0.729249	0.197134	0.561811	0.15071	0.200798	0
gene:pycom17g15960	22.2214	21.8913	24.0297	34.513	33.1805	35.483
gene:pycom17g15950	18.4881	18.2676	21.684	29.6611	27.6226	29.4982
gene:pycom17g15940	6.25413	6.15916	5.9931	2.12559	2.09544	2.29063
gene:pycom17g15930	0	0	0	0.0349568	0.0931493	0
gene:pycom17g15920	2.52156	2.0114	2.2823	2.69102	3.35773	4.48251
gene:pycom17g15910	0	0.0393526	0.0373835	0.210597	0.280588	0.331503
gene:pycom17g15900	0.374996	0.437738	0.240747	2.2457	2.93338	2.83723
gene:pycom17g15880	2.12576	3.39564	2.64675	6.05729	6.65144	7.54407
gene:pycom17g15830	11.0828	13.1755	12.8352	4.90806	4.10306	3.40005
gene:pycom17g15820	132.988	138.796	138.092	77.098	79.5504	81.356
gene:pycom17g15810	0.658613	0.749641	0.467336	0.537285	1.02605	0.657804
gene:pycom17g15800	1.10429	1.03333	0.381743	6.75877	6.49064	5.89525
gene:pycom17g15790	2.31901	1.75528	2.14387	0	0.0851385	0
gene:pycom17g15780	10.541	10.2582	10.1058	16.7014	13.2545	16.7646
gene:pycom17g15770	2.79986	1.85105	1.85611	0.393092	0.104747	0.346513
gene:pycom17g15760	9.73505	10.0902	9.94152	20.0668	20.2256	19.3354
gene:pycom17g15750	112.519	108.373	123.763	0.163013	0	0.0855337
gene:pycom17g15730	4.77163	3.5257	4.32957	13.8058	13.5766	12.5045
gene:pycom17g15720	1.9045	2.46602	1.5412	12.6512	13.3084	10.7772
gene:pycom17g15710	58.1299	56.9307	52.891	38.5536	39.9678	38.7821
gene:pycom17g15700	1.76073	2.78617	2.59161	0.355006	0.29562	0.465683
gene:pycom17g15690	76.0171	85.8976	75.715	74.3829	74.1597	71.9619
gene:pycom17g15680	0.189694	0.192297	0.608916	0.0490039	0.130581	0
gene:pycom17g15670	0	0	0	0.0583039	0.233043	0.305923
gene:pycom17g15650	0	0	0	0	0	0.150761
gene:pycom17g15640	0.0988315	0.0763333	0.145028	0.590866	0.631735	0.443994
gene:pycom17g15630	13.8249	15.0694	14.8116	19.2625	18.8696	18.57
gene:pycom17g15620	0	0	0	0	0	0.0798315
gene:pycom17g15590	4.70865	4.93236	5.29015	13.0965	13.0193	11.0629
gene:pycom17g15580	0.944782	0.928722	0.661689	1.73065	1.41897	1.81617
gene:pycom17g15570	196.1	192.487	192.367	270.031	271.157	262.054
gene:pycom17g15560	10.0847	8.93716	8.39836	4.4485	5.07556	3.55925
gene:pycom17g15550	13.0745	12.1641	12.0682	18.4826	19.0575	18.6298
gene:pycom17g15520	31.5214	30.8333	31.9409	28.466	29.1874	29.1062
gene:pycom17g15510	38.278	37.191	38.3618	34.6173	34.4216	33.7277
gene:pycom17g15500	0	0.143687	0	0.0627712	0	0
gene:pycom17g15490	6.56219	7.21597	7.78317	7.93017	9.03448	6.87469
gene:pycom17g15480	1.87017	2.52777	0.960516	1.54599	2.14563	1.75758
gene:pycom17g15470	1.68982	1.2149	1.2926	1.78329	1.48497	1.52051
gene:pycom17g15460	4.82531	3.68585	4.54795	4.85171	4.5482	4.12298
gene:pycom17g15420	1.77914	2.23888	2.52072	0	0	0
gene:pycom17g15400	38.6339	39.5442	34.0267	27.1815	28.604	29.1612
gene:pycom17g15390	31.655	31.6387	26.7005	26.5504	25.3692	26.298
gene:pycom17g15380	5.71622	5.56219	5.62114	4.01967	4.87342	3.85206
gene:pycom17g15300	145.125	135.902	143.073	379.869	385.121	364.618
gene:pycom17g15270	0	0.0160988	0	0	0	0
gene:pycom17g15250	0	0.124382	0	0	0	0
gene:pycom17g15190	0.0256386	0.0866345	0.0164599	0	0	0
gene:pycom17g15170	0.36089	0.220292	0.239165	0.384946	0.0641103	0.239855
gene:pycom17g15160	43.7875	42.7335	39.4239	32.1986	35.3973	30.926
gene:pycom17g15140	33.8282	30.6725	32.9834	57.2875	56.6849	56.8703
gene:pycom17g15130	14.0992	14.7157	13.7696	29.8692	29.9783	27.6852
gene:pycom17g15120	12.9712	14.4453	13.4969	25.2034	24.4693	26.8932
gene:pycom17g15110	56.5155	54.1688	50.0526	34.6074	31.8813	29.2481
gene:pycom17g15090	3.85877	4.38855	4.7943	0	0	0
gene:pycom17g15080	0.252616	0	0.108119	0	0	0
gene:pycom17g15070	14.6632	8.83243	9.41372	149.048	145.481	139.302
gene:pycom17g15050	25.5224	23.4182	22.332	23.7563	20.2754	20.0164
gene:pycom17g15040	18.4206	16.8752	17.7559	18.4544	17.3805	17.3422
gene:pycom17g15030	17.7758	18.3518	16.1501	13.6168	13.7387	14.3619
gene:pycom17g15020	6.87444	6.46483	5.98877	9.52867	8.29053	7.87653
gene:pycom17g14950	0	0.164537	0	0	0	0
gene:pycom17g14940	6.18614	5.00252	5.15954	4.92807	4.4258	4.54089
gene:pycom17g14930	1.09387	0.0985672	0.561811	6.40518	5.01996	4.50746
gene:pycom17g14920	0.910723	0.420327	0.855632	6.22025	6.75848	5.32324
gene:pycom17g14910	0.380166	0	0.325421	0.26189	0	0
gene:pycom17g14900	0.603053	0.741002	0.563139	0.1133	0	0
gene:pycom17g14870	3.86502	4.95843	3.25237	4.1292	4.32908	4.12011
gene:pycom17g14850	0.0325133	0.0878917	0.0208735	2.51136	2.43956	2.7941
gene:pycom17g14820	0.294879	0.256221	0.324534	0.478823	0.260983	0.228401
gene:pycom17g14810	183.523	176.777	176.763	179.451	185.339	183.381
gene:pycom17g14800	0.054823	0.296401	0	4.73026	5.1702	4.96399
gene:pycom17g14790	0.145008	0.120613	0.0572891	9.40535	10.2584	9.36205
gene:pycom17g14780	0.757847	0.0682884	0.648714	1.14855	0.695576	1.2053
gene:pycom17g14770	3.92857	3.67012	4.05025	2.8297	3.32473	3.37046
gene:pycom17g14760	0.12309	0.266194	0.0316093	0	0	0
gene:pycom17g14750	0.0608664	0	0	0	0	0
gene:pycom17g14740	0	0.137475	0	0	0	0
gene:pycom17g14730	83.1634	85.71	85.0803	134.402	138.26	136.887
gene:pycom17g14700	11.1833	11.1316	11.9289	0.98539	0.815579	0.987075
gene:pycom17g14680	42.6785	46.06	48.2986	12.9377	11.6916	11.629
gene:pycom17g14670	4.63802	3.65684	4.34233	2.49614	2.52755	3.4577
gene:pycom17g14660	2.37917	2.11919	2.29991	1.62484	1.67541	1.66064
gene:pycom17g14640	12.0842	14.6481	13.2009	20.3754	20.5716	21.7149
gene:pycom17g14630	0.199057	0	0	3.46245	4.06509	3.56158
gene:pycom17g14620	16.6546	14.9716	14.3366	25.7175	25.0631	24.4189
gene:pycom17g14590	0.363156	0.280487	0.133226	1.12577	1.4285	1.35017
gene:pycom17g14570	602.304	590.467	592.827	822.747	831.558	820.404
gene:pycom17g14550	9.99574	9.72756	8.81301	0	0	0
gene:pycom17g14540	0	0	0.147406	0.118628	0.210739	0.0414965
gene:pycom17g14500	8.98356	10.8717	6.1698	1.61911	2.58867	2.15221
gene:pycom17g14480	28.3155	19.7606	20.498	9.28996	11.9148	7.47118
gene:pycom17g14460	3.07488	3.69287	1.98018	5.60708	6.26481	5.57444
gene:pycom17g14450	175.91	185.419	192.948	140.769	132.461	140.683
gene:pycom17g14440	4.65164	4.30397	4.83641	5.30685	5.13372	5.282
gene:pycom17g14430	2.6095	2.12955	2.84484	12.1595	11.2524	9.82385
gene:pycom17g14380	14.7297	15.0552	16.7246	11.5726	10.7261	9.63635
gene:pycom17g14360	66.5143	70.7071	64.4916	27.2694	30.343	26.1996
gene:pycom17g14330	10.2927	10.9592	10.8963	3.60312	3.47032	4.1456
gene:pycom17g14320	2.1826	1.47503	2.56891	0	0	0
gene:pycom17g14310	6.90729	6.05164	6.57185	4.42879	4.74162	4.05629
gene:pycom17g14280	41.5059	38.332	40.8393	73.6694	75.7163	73.4653
gene:pycom17g14260	1.43815	0.911174	1.0387	13.6533	13.8288	12.5735
gene:pycom17g14250	0	0.1482	0.140785	0	0	0
gene:pycom17g14240	20.617	21.5889	17.4927	13.3716	12.171	12.2493
gene:pycom17g14230	18.9166	18.178	15.8967	12.0789	12.5458	11.5853
gene:pycom17g14220	15.3962	15.2836	12.2221	8.84581	12.6652	9.55998
gene:pycom17g14210	9.84956	7.58332	10.5657	5.66864	7.03766	9.19349
gene:pycom17g14200	9.98109	9.64442	9.8708	6.93432	5.61353	7.6454
gene:pycom17g14190	8.58181	7.62564	6.53849	7.06016	7.36387	7.8162
gene:pycom17g14180	9.36866	7.75183	7.7756	7.98763	7.45452	6.99169
gene:pycom17g14170	7.37767	6.69751	5.68374	21.5507	21.2846	19.3438
gene:pycom17g14160	86.0442	85.4935	89.9788	66.9128	67.4179	61.8563
gene:pycom17g14130	17.6735	18.0886	17.7519	79.7708	84.7634	79.8719
gene:pycom17g14120	0	0	0.208954	0	0.448097	0
gene:pycom17g14110	0.047864	0	0	0.989181	1.58152	1.21972
gene:pycom17g14090	29.5309	34.2814	29.5016	85.2505	87.5416	83.0118
gene:pycom17g14080	0	0	0	0	0.224049	0.352939
gene:pycom17g14050	1.26205	1.35044	0.742712	0.434701	0.289587	0.513202
gene:pycom17g14040	0	0	0	1.52396	2.03044	1.98528
gene:pycom17g14020	0	0	0	15.1168	12.9796	12.926
gene:pycom17g14000	6.75344	9.37423	7.69373	21.3118	24.0876	22.0596
gene:pycom17g13990	5.05966	4.66773	4.22793	17.6558	17.857	18.3104
gene:pycom17g13980	0	0.0997434	0	6.63412	7.315	6.82187
gene:pycom17g13970	2.08226	2.46745	2.12424	9.31399	9.73909	9.83606
gene:pycom17g13960	0.128477	0.0289422	0.054988	0	0	0
gene:pycom17g13940	12.5464	14.7881	11.2996	31.674	32.1316	29.0801
gene:pycom17g13930	13.1294	12.4432	9.87545	27.0135	28.1834	28.643
gene:pycom17g13920	15.7094	14.8296	16.3288	35.6867	32.6135	28.5269
gene:pycom17g13910	6.57223	6.35172	6.31811	5.04945	5.27427	6.03747
gene:pycom17g13890	0.0351365	0.0379932	0.0180461	0.217845	0.135448	0.350533
gene:pycom17g13870	0.0678073	0	0	0	0	0
gene:pycom17g13860	2.36297	2.47586	2.79885	10.6754	11.0206	12.7324
gene:pycom17g13850	17.837	19.3039	17.648	42.138	42.6262	41.8443
gene:pycom17g13830	1.60364	1.3039	1.27083	0.466053	0.22423	0.258126
gene:pycom17g13810	33.9301	32.7313	34.3434	29.4058	28.3481	29.4493
gene:pycom17g13800	8.5297	8.61069	9.30928	1.29455	2.01837	1.84989
gene:pycom17g13760	233.03	267.66	267.203	132.379	120.653	123.192
gene:pycom17g13750	12.4064	11.2791	12.6558	24.1712	24.8922	23.9666
gene:pycom17g13740	3.53043	2.76537	2.75539	2.55922	1.95903	1.80991
gene:pycom17g13730	10.9096	10.527	11.2362	4.25002	3.25293	3.54271
gene:pycom17g13710	184.823	193.314	197.588	126.73	124.949	139.414
gene:pycom17g13700	122.808	117.008	123.907	77.1708	79.1307	86.6171
gene:pycom17g13690	0.881858	1.11745	0.937687	3.90127	3.49053	3.58601
gene:pycom17g13680	20.8657	21.3346	26.028	72.6707	66.0121	68.5239
gene:pycom17g13670	16.5804	21.5019	19.7068	69.6892	64.0081	72.1
gene:pycom17g13660	11.8601	12.1795	11.6835	33.936	32.5047	33.9124
gene:pycom17g13640	9.76962	8.04974	7.35889	15.3219	14.4331	14.5529
gene:pycom17g13630	3.7505	4.99188	4.66858	5.36946	5.71532	5.71238
gene:pycom17g13620	53.9437	50.7094	59.0814	49.2341	49.3124	51.3777
gene:pycom17g13610	138.667	135.698	146.004	157.829	156.768	152.318
gene:pycom17g13600	93.7343	92.6345	98.589	46.1018	48.0999	48.8748
gene:pycom17g13590	99.8141	100.128	101.693	52.6851	54.8966	55.0787
gene:pycom17g13580	8.21448	8.34142	8.97877	8.03116	7.6555	6.87486
gene:pycom17g13570	0	0	0	0	0.0688823	0.0271272
gene:pycom17g13560	23.4238	21.1068	21.6007	5.05012	5.76347	4.96182
gene:pycom17g13550	15.6473	15.1841	14.7678	3.56541	4.08753	3.04547
gene:pycom17g13540	22.095	22.7827	19.1338	6.60089	6.38539	6.82226
gene:pycom17g13530	34.5851	36.4711	32.0775	58.361	59.7997	58.5546
gene:pycom17g13520	7.51606	7.30284	6.62833	5.50013	5.33957	6.99009
gene:pycom17g13510	2.23572	1.99482	2.17644	0.407686	0.684005	0.42783
gene:pycom17g13500	0.0244621	0.0661274	0.0157046	0.0126387	0	0
gene:pycom17g13490	0.0984718	0	0	0.30526	0.406713	0.533905
gene:pycom17g13470	0.38173	0.429964	0.08169	0	0	0
gene:pycom17g13460	2.76856	2.66761	2.56932	0.793098	1.43407	0.683663
gene:pycom17g13450	2.62599	2.99946	2.70691	0.573275	1.12024	1.12299
gene:pycom17g13440	1.54601	1.89372	1.82998	4.26839	3.85784	3.77204
gene:pycom17g13430	2.88434	2.33913	2.07395	3.2189	5.24174	5.5048
gene:pycom17g13420	1.28834	1.94622	1.16769	2.03606	2.19106	2.54756
gene:pycom17g13410	1.80047	2.01175	1.75697	3.22482	3.43727	3.56638
gene:pycom17g13400	4.70768	4.81403	4.41446	21.49	22.7851	20.505
gene:pycom17g13360	0.0796911	0	0.0511615	0.0823467	0.0548573	0.0216039
gene:pycom17g13350	0.296738	0.340918	0.133354	0.045994	0.102134	0.0482666
gene:pycom17g13340	1.11706	1.26827	1.14744	1.06194	1.16881	0.775242
gene:pycom17g13330	11.3985	10.6547	8.97205	9.13839	8.92872	8.71381
gene:pycom17g13320	0	0	0	0.188499	0.125573	0.148359
gene:pycom17g13310	0	0	0	0.0418201	0.0557189	0
gene:pycom17g13280	11.3718	10.9245	10.755	5.11063	4.59334	5.89819
gene:pycom17g13270	38.0776	34.2853	42.8995	6.65636	9.81458	10.8349
gene:pycom17g13260	38.3766	39.7121	40.4918	29.4765	29.9962	27.7803
gene:pycom17g13240	31.8535	32.7481	26.4507	82.8106	79.2382	75.7116
gene:pycom17g13230	14.7573	16.4746	16.1481	5.10808	5.33784	6.83197
gene:pycom17g13200	0	0.0794534	0.0754778	0	0	0
gene:pycom17g13180	3.77913	2.75714	3.4463	3.39474	3.28138	4.02816
gene:pycom17g13170	6.22831	4.99636	5.59922	7.47038	7.23624	6.54509
gene:pycom17g13150	0.446711	0.971308	0.399008	0.963333	0.775445	0.884565
gene:pycom17g13140	23.8623	24.4092	21.1453	16.2994	14.1589	14.4807
gene:pycom17g13130	0.164469	0.11115	0.105589	0.0849748	0.339648	0.0891734
gene:pycom17g13120	5.79378	5.09219	4.77958	0.527339	0.516617	0.716158
gene:pycom17g13110	0	0	0	0.0133647	0.0178064	0
gene:pycom17g13100	0.0135615	0	0.0696514	0	0	0
gene:pycom17g13090	1.615	1.71663	0.624108	0.453659	0.561258	0.374058
gene:pycom17g13080	0.736974	0.656697	0.47664	0.141025	0.0826733	0.118394
gene:pycom17g13070	8.86492	7.23554	6.65355	3.91637	3.89137	3.43651
gene:pycom17g13060	13.4056	14.8565	12.7117	22.636	22.6282	20.9558
gene:pycom17g13040	3.52935	3.83703	3.49726	0.138743	0.0528154	0.124799
gene:pycom17g13030	24.558	25.1099	24.4661	0.36158	0.262773	0.413941
gene:pycom17g13020	17.6369	16.5729	17.3408	0.367247	0.305814	0.289045
gene:pycom17g13010	0.0525853	0.355378	0	0	0	0.114045
gene:pycom17g13000	0.126722	0.342561	0.216947	0	0	0
gene:pycom17g12990	23.0798	23.6294	22.3644	23.583	24.309	25.127
gene:pycom17g12970	0	0	0.0763487	0.0614433	0	0
gene:pycom17g12960	0.225695	0	0	0	0	0.0611847
gene:pycom17g12950	420.834	422.711	432.722	230.258	234.725	240.324
gene:pycom17g12940	0.0966255	0.0932868	0.106343	1.18388	1.44431	1.31722
gene:pycom17g12930	65.1713	63.8229	65.9512	15.0294	14.8082	17.0128
gene:pycom17g12920	3.58355	4.15698	3.82557	4.04347	3.9507	4.12415
gene:pycom17g12910	0.240063	0.12979	0	0	0	0
gene:pycom17g12890	2128.37	2338.41	2378.59	914.376	900.904	935.986
gene:pycom17g12880	56.7801	54.989	58.416	37.0671	37.2908	37.1312
gene:pycom17g12860	0.0556118	0	0	0	0	0.120609
gene:pycom17g12830	174.551	178.156	199.528	95.2643	85.921	88.384
gene:pycom17g12820	38.8033	42.6201	38.8169	33.8486	33.1914	27.8027
gene:pycom17g12810	15.2423	16.3344	12.3018	9.78766	8.69372	8.02812
gene:pycom17g12800	0.980554	1.45788	1.74165	0.23642	0.269995	0.496204
gene:pycom17g12790	0.0389423	0.0526354	0	0.704199	1.47438	1.24573
gene:pycom17g12780	0.0527648	0.249614	0.0338748	1.74474	1.56184	1.38751
gene:pycom17g12770	0.178936	0.386968	0.0919012	0.517717	0.788319	0.310456
gene:pycom17g12760	0.380166	0.685123	0.325421	0.196417	0	0
gene:pycom17g12750	0.13928	0.188254	0.178835	0.143921	0.28763	0.906195
gene:pycom17g12740	1.2487	1.68777	3.20665	1.47464	2.12846	1.35406
gene:pycom17g12730	0.0357872	0	0	0	0.0985399	0.0776139
gene:pycom17g12720	0.63361	0.856404	0.488131	0.130945	0.348928	0.27483
gene:pycom17g12680	0.0418972	0.0566294	0	0.12988	0.115364	0.113581
gene:pycom17g12670	0	0	0	0.0743036	0.0989982	0.0389875
gene:pycom17g12660	69.1165	69.7053	66.8366	91.7332	92.305	88.0988
gene:pycom17g12650	48.0757	57.2122	47.3759	7.00774	4.78706	5.64014
gene:pycom17g12640	197.559	188.584	194.604	214.627	220.49	223.234
gene:pycom17g12610	0.800152	1.08151	0.495349	0.118117	0.0983578	0.0929645
gene:pycom17g12600	17.9264	22.3505	19.8294	31.2493	31.699	31.124
gene:pycom17g12590	5.12911	5.94928	5.62825	6.23975	6.8862	6.31138
gene:pycom17g12580	5.40499	4.89756	4.73004	5.83472	6.77616	4.35487
gene:pycom17g12550	0	0	0	0.131184	0.0971014	0.152962
gene:pycom17g12520	0	0	0	0.360098	0	0.824489
gene:pycom17g12450	0.692242	0.155942	0	0	0	0
gene:pycom17g12440	0.187926	0.40641	0.128691	0.0517837	0.155236	0.0543423
gene:pycom17g12430	10.5705	11.5853	9.40126	15.8375	15.4933	15.0303
gene:pycom17g12410	9.40669	7.7993	8.35964	10.0577	11.3618	10.8144
gene:pycom17g12400	48.0892	47.2717	47.0241	41.5398	45.1409	45.5532
gene:pycom17g12360	5.00713	4.92759	4.0789	2.06334	2.60331	2.44415
gene:pycom17g12350	0	0	0	0	0.0669328	0
gene:pycom17g12330	1.75303	1.62476	1.32909	0.103511	0.137913	0.181043
gene:pycom17g12320	0	0	0	0.0382183	0	0.0401067
gene:pycom17g12270	0	0	0	0	0.108595	0
gene:pycom17g12260	0	0.163252	0	0	0	0
gene:pycom17g12250	0	0	0	0	0	0.058009
gene:pycom17g12230	0	0.0439921	0	0.0336321	0	0
gene:pycom17g12220	0.510474	0.985672	0.0936352	0	0.301197	0.0790783
gene:pycom17g12210	0.789627	0.505554	0	0.128833	0.0572167	0.225331
gene:pycom17g12200	0.220858	0.298518	0.567162	0.0456436	0.0608132	0.0478989
gene:pycom17g12190	37.7657	39.2194	39.5038	61.1789	61.2065	59.677
gene:pycom17g12180	0	0.104481	0.198507	0	0	0
gene:pycom17g12150	1.40771	0.867895	0.856179	3.54722	4.79414	2.8923
gene:pycom17g12140	11.702	13.7019	10.9213	11.7603	12.7413	11.5003
gene:pycom17g12130	4.33395	4.49683	3.99295	4.21314	4.02315	3.73617
gene:pycom17g12120	7.73004	5.44841	7.2461	6.3215	5.54967	4.88539
gene:pycom17g12110	12.1533	12.4155	11.0866	10.9082	11.5178	10.5277
gene:pycom17g12100	9.41166	8.94506	8.42782	9.52911	8.77524	9.35288
gene:pycom17g12090	5.09742	5.34456	4.40378	5.92841	6.46914	6.30094
gene:pycom17g12080	145.349	136.842	137.72	76.1536	75.4352	75.2131
gene:pycom17g12070	102.585	91.414	99.0247	79.2161	75.6066	74.1686
gene:pycom17g12060	4.73579	4.93498	4.47228	5.82497	5.44735	5.68207
gene:pycom17g12050	6.80449	6.13914	7.21842	5.68521	6.74878	7.21138
gene:pycom17g12040	364.051	382.048	410.296	265.119	264.493	282.286
gene:pycom17g12030	292.883	283.405	315.681	285.78	295.472	301.879
gene:pycom17g12020	0	0	0	0.115763	0.154236	0
gene:pycom17g12000	43.0577	42.8006	43.2274	16.0804	14.5632	14.044
gene:pycom17g11990	34.0763	31.1391	29.1475	29.4217	29.7195	27.0503
gene:pycom17g11980	0.277598	0	0.329016	0.132392	0.0587973	0.0926221
gene:pycom17g11970	0.339367	0.101933	0.193665	0.272748	0.155741	0.0817786
gene:pycom17g11960	0.0441716	0	0.113432	0	0.0608132	0
gene:pycom17g11950	27.3583	24.4814	25.3388	31.5433	33.3042	31.2611
gene:pycom17g11940	23.3855	20.2739	20.4419	10.6982	10.1813	10.3644
gene:pycom17g11930	0.702731	1.1398	1.35345	0	0	0
gene:pycom17g11890	0.780812	0.31661	0.902303	0	0	0
gene:pycom17g11880	0	0	0	0.576427	0.438858	0.172831
gene:pycom17g11860	13.013	10.9957	12.8176	0	0	0
gene:pycom17g11850	2.19366	3.38858	2.68252	0	0	0
gene:pycom17g11840	0.171779	0.580451	0.330844	0	0	0
gene:pycom17g11830	0	0.0591962	0	0	0	0
gene:pycom17g11800	0.234718	0.2115	0.291331	0	0	0
gene:pycom17g11770	9.73897	10.2415	11.888	0.85743	0.781639	1.25498
gene:pycom17g11760	0.0317455	0.0429081	0.0611417	0	0	0
gene:pycom17g11750	0	0	0	0	0	0.0665262
gene:pycom17g11730	0	0	0	0.0188388	0.0250998	0
gene:pycom17g11700	0	0.120788	0	0.0923426	0	0
gene:pycom17g11690	0	0	0	3.02444	3.63698	3.87376
gene:pycom17g11680	0.0645515	0.0436247	0.0621628	0.883809	0.977582	0.909979
gene:pycom17g11650	0.128834	0.522406	0.0661689	1.54428	1.84467	1.00588
gene:pycom17g11560	20.5549	21.3118	17.8769	24.7344	24.4289	26.4328
gene:pycom17g11550	6.38629	6.51603	5.58522	3.85067	3.47115	3.65036
gene:pycom17g11540	9.72125	9.4452	8.09222	15.587	15.8148	15.3183
gene:pycom17g11530	63.5403	63.9893	60.9522	44.4789	48.7957	45.9288
gene:pycom17g11520	0.0556118	0	0.0714053	0	0	0
gene:pycom17g11510	4.31662	3.5197	3.41889	12.1814	13.2423	13.572
gene:pycom17g11500	36.5888	38.0776	36.5914	78.5273	79.6991	75.3103
gene:pycom17g11470	0.504133	0.706636	0.671278	0.0192938	0	0.0202471
gene:pycom17g11460	0.0719073	0	0	0	0	0
gene:pycom17g11450	5.03774	6.49659	5.49286	1.45075	1.86468	1.61198
gene:pycom17g11430	27.5423	26.9983	29.5258	0.067123	0	0
gene:pycom17g11400	1.34435	2.49846	1.40249	0	0	0
gene:pycom17g11390	4.77443	3.68757	5.12948	0	0	0
gene:pycom17g11350	0.806613	1.09024	0.863072	0.173644	0.231355	0.0364448
gene:pycom17g11340	1.96702	1.3993	1.10774	0.427909	0.190041	0.187105
gene:pycom17g11320	0.487187	1.09749	0.583843	0	0	0
gene:pycom17g11290	0.953018	0.817857	0.912897	0.156314	0.124959	0.0492112
gene:pycom17g11260	0.749736	0.698871	0.730292	0.347288	0.35593	0.196241
gene:pycom17g11250	0.567743	1.00349	0.448603	0.0451279	0	0
gene:pycom17g11240	0.979864	0.588627	0	0	0	0
gene:pycom17g11230	0.168044	0	0.323652	0	0	0
gene:pycom17g11210	6.91806	7.90194	6.63079	0.201369	0.0447156	0.140879
gene:pycom17g11200	0.0449421	0.182235	0	0.0464397	0	0
gene:pycom17g11170	0	0	0	0.0395427	0	0
gene:pycom17g11160	19.4225	19.2281	17.0149	33.7964	31.0773	33.4236
gene:pycom17g11130	1.91173	1.64773	0.853792	0.658479	1.06805	0.751102
gene:pycom17g11120	0.678735	0.433215	0.77466	0.155856	0.103827	0.122668
gene:pycom17g11110	0	0	0	27.1729	28.1474	26.4003
gene:pycom17g11060	5.24692	5.7202	5.62805	5.77876	6.51024	7.42232
gene:pycom17g11040	0.538568	0.599482	0.244066	0	0.0872321	0
gene:pycom17g11030	31.8081	29.5089	32.0226	22.7216	22.6868	24.8637
gene:pycom17g11020	0.0805212	0	0	0	0	0
gene:pycom17g11000	2.15309	2.35839	2.42638	0.394619	0.30821	0.264178
gene:pycom17g10990	16.2331	15.7048	15.1361	16.4246	17.3935	15.7692
gene:pycom17g10980	8.52286	11.8546	6.68051	83.6141	91.2101	95.1606
gene:pycom17g10970	1.10429	0	0.386701	0	0	0.108861
gene:pycom17g10960	0.412558	0.528276	0.195161	0.134623	0.0896824	0.0941832
gene:pycom17g10950	0.567342	0.383417	0.364232	0	0	0
gene:pycom17g10940	5.92221	6.06665	5.84314	47.6037	55.7863	56.3101
gene:pycom17g10930	7.586	8.56616	7.706	50.6049	53.476	54.4069
gene:pycom17g10920	39.7847	38.5697	40.4667	25.6121	29.5973	27.524
gene:pycom17g10910	10.9642	10.855	11.3233	12.7392	12.8113	13.8617
gene:pycom17g10900	22.6366	21.4574	23.9629	15.914	16.3309	16.7432
gene:pycom17g10890	74.7672	76.3846	76.3174	61.3027	57.3403	59.6052
gene:pycom17g10880	1.64535	1.15391	1.19582	1.09068	0.747954	0.925756
gene:pycom17g10870	32.4584	34.6341	34.4761	14.6473	13.5643	14.801
gene:pycom17g10860	3.32392	3.23892	3.3498	0.319505	0.345875	0
gene:pycom17g10850	17.3837	22.2444	20.0794	67.4348	68.1206	66.0927
gene:pycom17g10840	156.938	146.152	169.654	164.211	146.27	161.116
gene:pycom17g10830	152.623	153.158	149.701	135.15	138.68	140.117
gene:pycom17g10820	0.0433055	0	0	0.0447486	0	0
gene:pycom17g10810	118.493	124.071	129.29	79.2457	69.7351	70.6981
gene:pycom17g10800	1.85363	1.75912	2.07622	1.32448	1.71037	2.35218
gene:pycom17g10780	2.99972	3.97652	3.62941	1.13257	1.35014	2.43963
gene:pycom17g10770	0.214723	0	0	0	0	0
gene:pycom17g10740	0	0	0	0	0.0242422	0
gene:pycom17g10700	11.1656	12.152	11.0815	10.0776	10.299	10.3953
gene:pycom17g10690	14.7254	14.2474	13.3705	6.30429	7.38805	8.00129
gene:pycom17g10680	1.4585	1.49822	1.42325	0.828905	1.24495	0.933124
gene:pycom17g10670	0.088851	0	0	0.826307	1.34558	0.867135
gene:pycom17g10660	0.0333911	0.0451323	0	0	0.0459711	0
gene:pycom17g10650	0.0355404	0.120093	0.0456337	0	0	0
gene:pycom17g10640	0.0804016	0	0.0147479	0	0	0
gene:pycom17g10590	3.63956	4.4985	3.41872	4.35992	4.13868	4.54041
gene:pycom17g10580	5.79753	6.53008	5.67162	8.91477	7.79169	9.50493
gene:pycom17g10570	1.63206	2.48669	1.23829	0	0	0
gene:pycom17g10560	12.0893	10.4481	10.0086	11.2614	10.8543	11.1237
gene:pycom17g10540	187.745	180.474	170.659	323.068	311.154	317.382
gene:pycom17g10520	6.93038	6.70121	6.70815	10.0197	9.16625	9.62841
gene:pycom17g10510	0	0	0	0.901701	0.808008	0.720158
gene:pycom17g10500	0	0	0	1.29093	1.50497	1.35472
gene:pycom17g10490	0	0.16074	0	0	0	0
gene:pycom17g10480	10.7454	9.82642	11.7956	5.61115	5.66417	5.59744
gene:pycom17g10470	131.974	134.338	132.734	114.42	121.869	117.265
gene:pycom17g10460	0.596122	0.52835	0.414078	0.43422	0.618895	0.317913
gene:pycom17g10450	0.168044	0	0	0	0	0
gene:pycom17g10440	4.36659	5.18418	5.09526	0.670717	0.934249	0.687861
gene:pycom17g10430	11.8731	11.3501	11.7105	16.4637	16.6908	16.3123
gene:pycom17g10420	46.2154	42.1267	42.8969	37.4005	35.8979	34.8875
gene:pycom17g10410	110.074	99.4719	111.014	9.24596	9.91339	7.86559
gene:pycom17g10400	0.108416	0.0293075	0.0835231	0.134434	0.149261	0.0470255
gene:pycom17g10390	0.0461495	0.0623769	0.296279	0.143062	0.0635362	0.100087
gene:pycom17g10380	50.7612	46.0256	48.2785	60.3843	55.2304	57.4198
gene:pycom17g10360	2.39631	2.55979	2.38208	1.3579	1.43671	2.05366
gene:pycom17g10350	19.288	16.6235	17.6309	20.4412	23.0187	23.1384
gene:pycom17g10340	12.0205	9.86087	11.134	7.23938	8.64844	9.03012
gene:pycom17g10280	1.12817	1.29896	0.160951	0	0	0
gene:pycom17g10270	10.6218	11.8011	9.13987	15.1708	18.3752	17.428
gene:pycom17g10260	0.845473	0.979512	1.70592	0.499227	0.498858	0.39292
gene:pycom17g10250	18.9406	21.9356	19.7987	0	0.111438	0.307205
gene:pycom17g10240	1.27843	1.00463	0.687138	8.7864	9.16876	8.51126
gene:pycom17g10230	0	0	0	0.0628947	0	0.0660024
gene:pycom17g10220	0	0	0	0.0365567	0.0974125	0.13427
gene:pycom17g10210	13.5403	12.5962	13.076	9.90572	9.46956	9.27844
gene:pycom17g10200	21.8828	19.2061	17.2234	35.2396	37.2481	35.9946
gene:pycom17g10190	24.7984	26.6462	23.4478	41.7072	41.1407	39.6612
gene:pycom17g10170	6.31168	6.57561	6.06447	9.16013	8.5529	8.2285
gene:pycom17g10150	933.264	906.608	971.309	304.849	318.747	321.184
gene:pycom17g10140	104.03	95.2049	107.942	115.51	113.651	113.696
gene:pycom17g10130	0	0	0.467074	0.187944	0	0.197231
gene:pycom17g10120	0	0	0	0.562276	0.616946	0.26032
gene:pycom17g10110	9.99249	11.5524	9.6429	18.1508	16.7854	18.0594
gene:pycom17g10100	72.5618	67.0898	67.1999	49.1294	46.2868	50.4948
gene:pycom17g10060	0.483127	1.0221	0.404565	0.694577	0.694064	0.79723
gene:pycom17g10050	9.59388	8.03498	7.50698	10.8664	10.7504	9.6588
gene:pycom17g10040	65.6558	63.6264	64.0057	82.8973	82.819	83.9842
gene:pycom17g10010	0	0	0	0	0	0.0408893
gene:pycom17g10000	29.0183	28.1104	27.531	14.6757	15.2878	13.9705
gene:pycom17g09990	81.068	87.7994	95.3749	41.6834	39.305	37.7204
gene:pycom17g09960	33.1486	34.0741	32.4585	26.1577	28.6671	24.4673
gene:pycom17g09930	7.8369	7.89628	6.58639	0.662569	1.66746	0.695306
gene:pycom17g09920	12.3016	14.324	12.0064	2.72696	3.433	4.12355
gene:pycom17g09900	24.9132	24.6809	22.0017	1.23648	1.38383	1.19376
gene:pycom17g09890	4.38635	4.66521	2.95452	2.30341	2.52446	2.1833
gene:pycom17g09880	4.15424	4.26454	3.8486	1.60296	1.99091	2.90815
gene:pycom17g09870	0.324905	0.347661	0.260735	0.195844	0.0559141	0.0587202
gene:pycom17g09810	45.7223	36.1609	50.1898	0.1133	0.188693	0.148622
gene:pycom17g09800	698.748	626.36	743.598	588.18	577.265	571.351
gene:pycom17g09790	10.3452	9.72414	9.25106	26.4265	24.9285	24.3269
gene:pycom17g09780	2.57668	1.96973	2.03388	30.1391	31.6652	32.3841
gene:pycom17g09770	1.03067	0.8458	0.708952	1.92084	1.59635	1.21743
gene:pycom17g09760	13.2585	13.242	13.3018	38.3078	39.4372	40.426
gene:pycom17g09740	62.0109	63.4692	62.1471	88.1623	93.992	91.5649
gene:pycom17g09730	11.1581	8.72191	10.961	8.82112	9.53181	8.23652
gene:pycom17g09720	9.14808	9.23268	10.0364	1.94777	2.02371	1.76272
gene:pycom17g09710	28.5388	25.6733	28.3928	29.5874	30.8601	29.6147
gene:pycom17g09700	0.0458756	0.0620067	0	0	0	0
gene:pycom17g09690	27.2867	29.8036	29.4558	43.8768	42.4712	42.1819
gene:pycom17g09680	16.9698	16.2436	19.2303	8.64287	7.94016	8.97168
gene:pycom17g09660	16.9985	16.7032	16.9286	43.6561	44.4772	40.8224
gene:pycom17g09650	0	0	0	0.277831	0.647793	0.145779
gene:pycom17g09640	0	0	0	0	0	0.0566372
gene:pycom17g09630	2.76522	4.75687	2.98567	0	0	0
gene:pycom17g09600	30.5411	33.0827	31.5838	16.3949	16.5319	15.326
gene:pycom17g09590	0.0803121	0.0814139	0.0515602	0	0	0.0217722
gene:pycom17g09580	0	0.0597036	0	0	0	0
gene:pycom17g09570	0.574231	0.83585	0.453729	0.228218	0.18244	0.0957977
gene:pycom17g09550	149.263	142.134	153.861	211.717	212.525	215.789
gene:pycom17g09540	5.19362	5.82265	5.583	14.02	15.1875	15.4985
gene:pycom17g09530	1.19565	0.601331	0.499837	6.92453	6.77586	7.26667
gene:pycom17g09520	0.352093	0.454266	0.637029	0.0661502	0.0220338	0.0694187
gene:pycom17g09500	0	0	0	0.451279	1.32277	0.757722
gene:pycom17g09490	53.9911	65.8646	42.0187	1121.03	911.793	942.455
gene:pycom17g09460	1.00146	1.0998	0.763487	0	0	0
gene:pycom17g09450	123.944	130.744	120.556	162.714	154.856	159.92
gene:pycom17g09430	923.69	901.25	928.814	1091.05	1125.26	1041.74
gene:pycom17g09410	105.33	101.516	107.301	140.431	148.657	144.387
gene:pycom17g09400	109.28	106.735	112.413	62.1779	61.2471	59.9005
gene:pycom17g09390	7.14871	6.7212	6.04194	4.78933	4.83446	4.56597
gene:pycom17g09380	0	0.0785573	0	0	0	0.0315124
gene:pycom17g09370	29.33	30.7175	32.6118	5.63699	5.35156	4.55039
gene:pycom17g09360	0.196944	0	0.126437	0.0508766	0	0
gene:pycom17g09350	16.4602	18.5133	16.8687	11.1231	12.8595	11.1948
gene:pycom17g09320	0.0401908	0	0.0172016	0.193807	0.202886	0.232438
gene:pycom17g09310	7.53679	8.70677	11.9931	0	0	0
gene:pycom17g09300	3.54135	3.96308	3.20251	0.609893	0.838803	0.660674
gene:pycom17g09280	17.2505	17.9193	15.8732	27.3253	27.7013	29.1069
gene:pycom17g09270	0.724691	0.081626	0.46525	0.18721	0.997717	0.720354
gene:pycom17g09260	216.361	195.358	209.732	216.617	214.509	217.054
gene:pycom17g09250	0.625408	0.37194	0.417571	185.189	182.917	184.818
gene:pycom17g09240	109.862	103.372	105.006	86.4856	86.1274	85.5662
gene:pycom17g09230	1.73566	1.57923	1.59805	2.28343	2.57607	2.2769
gene:pycom17g09220	8.05897	7.30257	6.9055	4.35921	4.75508	5.16314
gene:pycom17g09210	0	0	0	0	0.0476166	0
gene:pycom17g09200	0.368097	0.124382	0.118159	0.0950909	0	0.299368
gene:pycom17g09190	0	0	0	0.060284	0	0.126525
gene:pycom17g09180	20.9815	19.528	19.5553	27.196	29.3931	25.596
gene:pycom17g09170	0.186266	0.419603	0.358747	0.192473	0.213701	0.302975
gene:pycom17g09140	0	0	0	0	0	0.0220878
gene:pycom17g09110	33.4292	32.5091	35.7963	37.1098	37.6494	38.2563
gene:pycom17g09100	0.0600391	0	0	0.0775498	0.0413294	0.0976579
gene:pycom17g09090	5.45067	6.38496	6.48964	2.66254	2.22852	2.7941
gene:pycom17g09080	0.755027	1.02051	0.692465	1.82044	2.27696	2.45621
gene:pycom17g09070	2.45848	2.46026	2.85315	2.63812	1.88763	2.23015
gene:pycom17g09060	40.9513	42.9098	39.8734	34.4438	34.2953	33.6746
gene:pycom17g09050	0.305708	0.118058	0.224301	3.74561	2.64555	1.46809
gene:pycom17g09030	70.08	73.2517	69.3319	84.6748	84.5538	85.7267
gene:pycom17g09010	15.8895	15.4266	14.5911	30.2267	31.7678	30.9142
gene:pycom17g08970	0	0.0916502	0	0.140134	0	0
gene:pycom17g08960	0.0868543	0	0	0	0	0
gene:pycom17g08950	11.3579	10.2238	10.5647	11.6874	9.95676	10.825
gene:pycom17g08940	3.29242	2.41855	3.40034	4.36361	1.77372	3.57024
gene:pycom17g08920	3.37195	3.80518	3.16549	7.28091	7.18247	7.14048
gene:pycom17g08910	0.117344	0.118954	0	0	0	0
gene:pycom17g08890	0.178385	0	0.496267	0.092165	0.040932	0.0967189
gene:pycom17g08880	0.0544369	0	0	1.01252	1.34903	1.29867
gene:pycom17g08870	0	0	0.0103067	0.0165891	0	0
gene:pycom17g08860	4.90029	4.19791	5.40576	0	0	0
gene:pycom17g08850	0	0.0661274	0	0	0	0
gene:pycom17g08830	8.49037	8.63255	6.68739	0	0.0348928	0
gene:pycom17g08810	0.192051	0.259581	0	3.5225	3.96608	2.96765
gene:pycom17g08790	25.3152	24.0917	22.4428	26.5705	24.6858	23.9947
gene:pycom17g08780	16.7772	15.2994	13.5192	17.1151	16.3205	16.1754
gene:pycom17g08770	13.9885	12.6607	12.4518	13.831	10.813	11.8338
gene:pycom17g08720	0.0255538	0	0	0.712946	0.791577	0.665042
gene:pycom17g08710	0.14415	0.0487092	0.185088	0.0372384	0.099229	0.0195392
gene:pycom17g08700	0	0	0	0.801527	1.73076	1.3052
gene:pycom17g08690	1.91259	1.7234	1.58601	3.74678	4.00458	3.49983
gene:pycom17g08670	8.06833	9.23642	8.18785	9.61312	9.31493	9.7763
gene:pycom17g08640	0.610266	0.733202	0.261193	0	0.280061	0
gene:pycom17g08630	2.62239	2.77999	2.61888	4.35689	6.22965	5.9847
gene:pycom17g08620	0.0323433	0.043716	0	0.0334211	0.089057	0.175362
gene:pycom17g08610	15.4264	14.7731	16.5855	0.0174023	0	0.127835
gene:pycom17g08530	0.00946149	0.0255768	0	0.00977678	0.0390783	0.0102599
gene:pycom17g08510	0.11203	0.151422	0.0719227	0	0.0771182	0.242965
gene:pycom17g08490	1.13523	1.29214	1.68779	10.5421	11.7117	11.1197
gene:pycom17g08480	16.6445	18.1578	19.2103	10.6931	11.9297	9.97088
gene:pycom17g08470	19.5223	19.4037	17.8757	13.8561	15.149	14.3697
gene:pycom17g08460	15.3272	15.7321	14.3192	15.3115	15.9482	15.5517
gene:pycom17g08450	14.1606	16.3927	13.904	22.5169	21.6516	25.3276
gene:pycom17g08440	0.684238	0.72487	0.474896	0.0955458	0.0509202	0.0601601
gene:pycom17g08430	0.0393887	0.0532388	0.0505749	0	0	0
gene:pycom17g08420	5.82514	6.71665	5.60072	0.114109	0.0380083	0.0598736
gene:pycom17g08410	0	0	0	0.0907686	0	0
gene:pycom17g08390	0	0	0	0.053074	0	0
gene:pycom17g08380	10.2955	11.8625	8.84178	3.41829	3.11369	3.84341
gene:pycom17g08370	13.689	14.2384	13.5733	3.05017	2.15894	2.46068
gene:pycom17g08360	0.187964	0.254058	0	0	0	0
gene:pycom17g08350	0	0	0	0.0248063	0	0
gene:pycom17g08330	13.2694	15.7568	14.1848	91.2595	94.7898	94.0209
gene:pycom17g08320	1421.89	1387.55	1425	703.817	731.906	705.626
gene:pycom17g08310	87.8915	94.3723	89.1346	6.89841	8.63824	9.03547
gene:pycom17g08300	9.43667	8.14139	10.4409	0.414942	0	0.217722
gene:pycom17g08290	9.36193	9.75158	8.38139	3.37256	3.78393	1.39705
gene:pycom17g08280	4.80691	5.61916	3.25284	2.28218	2.8618	1.47923
gene:pycom17g08270	0.113677	0.460947	0.218941	0.23493	0.156505	0.739615
gene:pycom17g08260	0.584625	0.702395	0.500437	0.939722	0.268294	0.493077
gene:pycom17g08250	0.399829	1.26098	0.342253	0.183624	0.244651	0.192697
gene:pycom17g08230	0.0574724	0.155362	0.0737943	1.4253	2.01769	1.71385
gene:pycom17g08220	26.4317	43.253	23.1591	79.361	85.4818	91.5744
gene:pycom17g08190	12.0567	12.267	11.6934	16.8242	17.116	17.6215
gene:pycom17g08160	6.0664	6.06445	6.68881	47.5611	50.4122	49.0365
gene:pycom17g08150	2.54813	3.12575	3.05183	3.91637	3.68501	4.10988
gene:pycom17g08140	0	0.038554	0	0.0294747	0.157082	0.030931
gene:pycom17g08130	12.9592	13.1216	12.611	10.6658	10.7675	9.96015
gene:pycom17g08120	1.36307	2.18174	1.58897	0.648648	0.716072	0.952976
gene:pycom17g08110	25.1708	23.908	26.1732	15.0941	15.7552	14.6765
gene:pycom17g08100	10.3261	10.5069	11.173	13.6524	12.5591	12.8644
gene:pycom17g08070	104.263	96.9586	109.893	132.147	119.109	124.393
gene:pycom17g08060	6.92576	7.24725	6.36828	0.600227	0.430614	0.823694
gene:pycom17g08050	0.050195	0	0.0644502	0.0518677	0	0
gene:pycom17g08040	3.61566	4.09258	3.79632	9.95693	8.85225	8.16985
gene:pycom17g08020	14.188	14.7684	14.4064	8.79651	9.4299	9.47872
gene:pycom17g08010	6.89528	7.10967	8.10471	6.14433	5.91939	6.18753
gene:pycom17g08000	0.11203	0.302844	0.287691	0	0	0
gene:pycom17g07990	1.45333	1.77457	1.6407	0.101568	0.0289981	0.0609068
gene:pycom17g07980	0.0564236	0	0	0	0.155362	0
gene:pycom17g07970	26.63	26.6421	26.1497	27.0832	25.4958	25.8039
gene:pycom17g07960	19.4466	19.3849	17.0728	17.9847	19.879	18.8997
gene:pycom17g07920	3.35677	3.73832	3.1415	1.64882	1.48081	1.8841
gene:pycom17g07900	0	0	0.0431536	0	0.0462709	0
gene:pycom17g07880	73.8116	74.3389	78.3047	28.7873	29.4547	30.5249
gene:pycom17g07860	31.8404	32.3187	31.0167	33.2818	34.3341	32.1155
gene:pycom17g07850	13.4083	12.8667	12.3148	10.9214	9.49268	9.75348
gene:pycom17g07790	101.827	107.898	103.03	4.99855	4.68529	4.34931
gene:pycom17g07770	0.0704331	0.190399	0.0904358	0.327511	0.266664	0.305505
gene:pycom17g07740	0	0	0	0.0106219	0.014152	0
gene:pycom17g07720	0.777094	1.10562	0.73521	0.126788	0.225234	0
gene:pycom17g07710	0.833631	1.02433	0.68115	0.23493	0.208673	0.0821794
gene:pycom17g07690	4.3652	5.13187	5.13782	1.50355	0.876426	1.06011
gene:pycom17g07680	185.576	191.697	189.989	114.829	119.632	114.855
gene:pycom17g07670	4.02949	3.94583	5.22664	5.3959	4.18899	6.15297
gene:pycom17g07640	0	0	0.0866841	1.32546	1.44066	1.13472
gene:pycom17g07630	0	0	0	0.437964	0.805815	0.262631
gene:pycom17g07620	0	0	0	0.266254	0.059124	0.325978
gene:pycom17g07580	35.5207	36.5489	37.0904	15.6623	15.209	16.1234
gene:pycom17g07570	60.8535	54.2413	54.5893	18.6095	13.3595	18.1022
gene:pycom17g07560	706.165	697.118	738.803	722.49	748.163	734.68
gene:pycom17g07550	54.9582	56.1054	56.3364	9.414	10.1808	12.1672
gene:pycom17g07540	0	0	0	1.06502	1.01355	0.478989
gene:pycom17g07520	0.341031	0.460947	0.364902	1.96754	2.62145	2.4962
gene:pycom17g07510	0.0840221	0	0	0	0	0
gene:pycom17g07500	15.0191	15.8124	16.2869	5.03918	4.89261	6.13202
gene:pycom17g07490	0	0	0.0636239	0	0	0
gene:pycom17g07480	3.88653	3.43102	3.00154	3.52701	3.55402	3.4369
gene:pycom17g07470	0.661394	0.893957	0.424613	1.04651	1.19513	0.896503
gene:pycom17g07460	0	0	0	0.0570545	0.152033	0.179621
gene:pycom17g07440	154.84	154.891	155.736	136.943	131.932	139.302
gene:pycom17g07430	7.53456	8.57467	8.00871	7.67547	7.43739	8.01618
gene:pycom17g07420	9.08445	9.33187	7.55004	25.7721	23.0583	23.3916
gene:pycom17g07410	1.34613	1.20608	1.0999	0.442587	0.32292	0.342812
gene:pycom17g07400	6.14538	6.0425	5.40931	6.77618	7.2013	8.07495
gene:pycom17g07390	0.749796	0.60324	0.710589	10.9945	10.5932	11.1312
gene:pycom17g07380	51.2456	53.7771	52.8962	66.4148	69.8323	72.6795
gene:pycom17g07370	3.56306	3.1426	3.04997	11.0454	10.3513	10.0304
gene:pycom17g07360	0.10039	0	0.257801	0.207471	0	0.217722
gene:pycom17g07350	14.5396	14.0534	13.9411	22.0822	21.8751	20.9274
gene:pycom17g07340	10.8173	11.2126	11.0752	24.5961	25.1457	21.6969
gene:pycom17g07330	0.108365	0.097646	0	0	0	0
gene:pycom17g07320	6.70089	6.76964	4.72775	262.741	288.287	297.101
gene:pycom17g07310	0.0641497	0.260119	0.0823679	0	0.0883179	0
gene:pycom17g07300	8.61709	7.19379	3.74234	0.392834	0.523392	0.27483
gene:pycom17g07290	0.112573	0.0253595	0.120453	0	0	0
gene:pycom17g07230	29.35	33.336	32.9397	21.4668	19.3557	19.2531
gene:pycom17g07220	0.566942	0.722085	0.15399	6.7033	6.79967	5.61579
gene:pycom17g07210	0	0.284949	0	3.48551	3.96668	4.41976
gene:pycom17g07200	0.364937	0.470838	0.21299	4.97084	5.64088	5.95395
gene:pycom17g07190	7.73004	6.40818	8.60195	4.86358	5.10831	5.5882
gene:pycom17g07160	145.653	136.155	157.242	56.5424	55.8931	60.1282
gene:pycom17g07150	0.494722	0.083585	0.317611	0	0	0
gene:pycom17g07140	0.26115	0.529466	0.368847	0	0	0
gene:pycom17g07130	16.8714	16.2141	15.4852	10.7054	11.1722	12.243
gene:pycom17g07120	5.79369	6.33534	6.07754	8.52755	9.81716	9.71547
gene:pycom17g07110	36.4489	35.8419	34.6401	81.7807	92.0454	86.8207
gene:pycom17g07100	26.204	25.962	23.2995	38.615	38.6993	35.0194
gene:pycom17g07090	0	0	0	0.0550871	0	0
gene:pycom17g07060	3.38288	2.52122	3.04458	14.2765	16.2573	13.6791
gene:pycom17g07050	3.0812	2.30151	2.37722	0.642362	0.632585	0.644793
gene:pycom17g07040	15.8271	16.6353	15.3039	19.6344	16.2607	16.4368
gene:pycom17g07030	152.494	185.33	137.694	64.7886	69.7944	73.8663
gene:pycom17g07020	16.8972	16.511	16.6634	8.21264	8.93355	8.73648
gene:pycom17g07010	0.454708	0.307298	0	0	0	0
gene:pycom17g07000	15.9148	15.4279	16.4823	10.2165	9.51869	9.93739
gene:pycom17g06990	5.662	7.2187	6.3419	0.0829884	0.193497	0.0870889
gene:pycom17g06980	19.0002	15.1868	14.91	8.88889	8.42909	8.47503
gene:pycom17g06970	0.0961447	0.103961	0.246899	0.0596092	0	0
gene:pycom17g06930	403.698	399.287	424.245	232.064	243.556	245.839
gene:pycom17g06920	5.42709	4.9707	4.69906	11.8984	12.117	12.4089
gene:pycom17g06910	2.62396	2.68392	2.54963	8.13419	6.63924	7.61328
gene:pycom17g06900	9.32386	3.87765	5.83241	2.6351	2.30401	2.33322
gene:pycom17g06890	0.0543603	0.0293899	0	0	0.0299362	0
gene:pycom17g06880	40.6528	44.1744	45.8211	27.8119	25.8062	22.541
gene:pycom17g06870	50.9982	49.866	49.3689	27.438	28.8863	29.7735
gene:pycom17g06860	1.92169	2.1177	2.00063	1.39538	1.64461	1.48309
gene:pycom17g06850	16.3553	15.776	14.7636	8.89893	9.29018	8.62863
gene:pycom17g06820	101.157	99.032	105.842	37.924	38.9683	38.5514
gene:pycom17g06810	9.1734	8.30936	8.95064	3.22599	2.81145	2.91004
gene:pycom17g06790	0.116241	0.157115	0.149253	13.8132	10.1622	14.8108
gene:pycom17g06780	3.58221	3.73754	5.00301	23.9629	24.9186	22.2847
gene:pycom17g06770	0.612747	0.254832	0.484162	0.19482	0.0648921	0
gene:pycom17g06760	2.50348	2.4933	2.12041	2.33275	2.21312	2.77188
gene:pycom17g06750	10.5705	9.57059	10.4463	11.0485	9.88813	10.2524
gene:pycom17g06740	3.50788	3.02502	3.05708	4.54327	4.87317	4.95709
gene:pycom17g06730	0	0.121963	0	0	0	0
gene:pycom17g06720	29.112	26.6397	27.077	4.25073	3.88973	3.25978
gene:pycom17g06710	17.383	15.4903	16.7397	9.02086	6.88309	5.42139
gene:pycom17g06700	0.0319423	0.0431741	0	0	0	0
gene:pycom17g06690	14.9532	13.417	15.0236	0.960262	1.45387	2.24444
gene:pycom17g06680	45.844	42.9823	38.3372	31.0096	26.954	24.3789
gene:pycom17g06670	19.865	17.8182	16.3827	13.8459	11.1071	10.4338
gene:pycom17g06660	10.7796	9.74417	7.85755	7.71146	5.46268	5.53618
gene:pycom17g06650	9.55985	7.65523	6.95253	7.29306	4.37003	5.6017
gene:pycom17g06630	0.0418972	0.0566294	0.0537958	0	0	0
gene:pycom17g06620	13.4156	13.4089	12.6754	15.1906	14.5829	14.2837
gene:pycom17g06610	30.0047	33.269	31.2561	40.3235	42.1958	41.2865
gene:pycom17g06590	194.371	196.697	198.147	189.793	196.266	203.058
gene:pycom17g06550	14.8875	16.4945	13.6473	12.832	13.2043	13.8541
gene:pycom17g06540	0.0581206	0.0785573	0	0	0	0
gene:pycom17g06530	152.883	135.826	138.797	189.167	216.563	188.269
gene:pycom17g06520	4.47528	6.32386	7.05221	3.92375	4.85439	4.5588
gene:pycom17g06500	13.456	12.7104	12.0179	19.3888	21.133	19.9886
gene:pycom17g06490	30.9636	26.7073	34.1811	41.778	38.9521	38.6151
gene:pycom17g06480	108.104	100.617	114.237	31.5211	33.5519	27.8869
gene:pycom17g06470	0.794182	0.608281	1.08771	0.0547098	0.145785	0.143533
gene:pycom17g06450	7.73004	6.60514	7.41548	0	0	0
gene:pycom17g06430	3.86502	4.49406	3.51071	18.3995	17.195	18.3569
gene:pycom17g06420	12.2699	12.2061	11.0597	14.3017	13.3451	13.8375
gene:pycom17g06410	12.296	11.3684	12.3424	8.93953	10.3666	8.3823
gene:pycom17g06400	0.0458756	0.0155017	0.014726	0.0829576	0.0947387	0.211423
gene:pycom17g06360	4.8088	3.09799	3.08724	2.55418	1.60872	1.38893
gene:pycom17g06350	0.0815118	0.0550868	0	0.266722	0.243146	0.427218
gene:pycom17g06340	0.0675112	0.09125	0.0866841	0.627849	0.185892	0.292832
gene:pycom17g06330	0	0	0	0.217186	0.353672	0.202593
gene:pycom17g06320	0.0608664	0.123403	0	0.0628947	0	0
gene:pycom17g06310	0	0	0	0.0817448	0.0155589	0.073529
gene:pycom17g06300	0.0405776	0.0822687	0.0260507	0	0	0
gene:pycom17g06290	0.217136	0.293487	0.0557603	0	0	0
gene:pycom17g06280	0	0	0	0	0.0247208	0
gene:pycom17g06230	0.522104	0.450857	0.651757	0.239779	0.219635	0.157266
gene:pycom17g06220	0.0868543	0.117395	0	0	0	0.188366
gene:pycom17g06210	0.0796911	0	0.102323	0.452907	0.274286	0.216039
gene:pycom17g06200	0.321129	0.527057	0.265068	0.21332	0.536853	0.422846
gene:pycom17g06190	10.9478	10.1982	10.5427	0.0764367	0	0.0401067
gene:pycom17g06160	68.1409	54.5794	62.8604	31.6007	32.0823	30.6127
gene:pycom17g06150	0	0	0	0	0.0909599	0.143287
gene:pycom17g06140	15.1143	15.3422	15.5149	4.22504	4.31294	3.92645
gene:pycom17g06130	13.286	14.8792	12.3624	5.66979	5.89128	5.72541
gene:pycom17g06120	1.40619	1.22727	1.34126	0.381945	0.45357	0.365963
gene:pycom17g06110	7.09609	8.81733	5.67162	6.44505	6.10948	6.87438
gene:pycom17g06080	0.533106	0.960747	0.494365	1.95865	1.54946	3.08315
gene:pycom17g06070	0.229605	0.517234	0.294812	0.316342	0.316108	0
gene:pycom17g06020	0	0.040108	0	0	0	0.0643555
gene:pycom17g06010	6.31255	5.79884	5.75135	4.62853	4.50152	3.8325
gene:pycom17g05990	0.523388	0.272087	0.129236	0.728039	0.859145	0.39292
gene:pycom17g05980	7.40433	7.83609	7.80644	10.7923	9.71559	10.6898
gene:pycom17g05970	10.2432	9.93307	9.75059	13.8471	14.9642	12.5439
gene:pycom17g05960	0	0	0.0559174	0	0	0
gene:pycom17g05940	0.125692	0	0.161387	1.03904	1.38437	1.43112
gene:pycom17g05930	8.47962	8.89674	8.45157	11.7394	11.6259	11.7225
gene:pycom17g05900	14.8832	16.9977	14.8139	7.62998	8.57739	6.13034
gene:pycom17g05870	0.0794454	0.150333	0.081606	0.0903021	0.196877	0.094764
gene:pycom17g05860	12.1068	11.6449	11.1025	9.96021	9.51843	10.3025
gene:pycom17g05830	0.0159054	0.0214982	0.040845	0	0	0
gene:pycom17g05820	0.37294	0.756114	0.544152	0	0	0
gene:pycom17g05810	104.12	110.613	105.078	20.1378	17.0877	20.5425
gene:pycom17g05800	10.3244	14.8134	15.2279	1.20362	1.74942	1.03343
gene:pycom17g05770	6.15207	5.26456	5.12937	5.38701	4.77117	5.19833
gene:pycom17g05760	17.9337	25.3541	22.8944	31.631	27.3862	28.0528
gene:pycom17g05750	138.401	141.235	147.103	132.249	132.84	130.535
gene:pycom17g05740	286.556	285.484	318.869	162.453	172.525	172.132
gene:pycom17g05720	0.354951	0.266534	0.168798	0	0	0
gene:pycom17g05710	0.154911	0.0837525	0.0994522	0.17608	0.213273	0.0671928
gene:pycom17g05700	0.557838	0.621419	0.653293	2.33738	2.3884	2.29998
gene:pycom17g05680	17.7062	20.0683	17.2663	29.0268	27.67	27.8356
gene:pycom17g05670	0	0	0	0	0.0197445	0
gene:pycom17g05660	13.8204	14.6168	13.7852	5.76885	4.72992	5.24952
gene:pycom17g05650	10.738	9.66124	9.5931	6.35	6.67928	7.1197
gene:pycom17g05640	7.4239	8.6378	7.91078	3.87519	4.16209	3.71394
gene:pycom17g05630	2.10819	2.35196	2.10537	3.63074	4.2385	4.44516
gene:pycom17g05620	2.30925	2.41787	2.79802	0.929837	0.761231	0.916998
gene:pycom17g05610	14.8129	13.6555	18.0041	7.83903	7.62287	8.81116
gene:pycom17g05600	6.75929	6.26887	6.43992	25.5047	27.8185	25.7512
gene:pycom17g05590	3.72292	2.70166	2.66378	1.50747	1.85197	1.91067
gene:pycom17g05580	0.27856	0.282382	0.536504	0	0	0
gene:pycom17g05570	1.95649	1.81481	2.16732	1.44689	1.0299	0.915189
gene:pycom17g05560	2.99909	3.48271	3.41692	4.61217	3.89637	4.94693
gene:pycom17g05550	0	0	0	0	0.029562	0
gene:pycom17g05530	20.1831	19.8041	18.3426	22.5685	23.4521	21.6603
gene:pycom17g05520	0	0.0405752	0.038545	0	0	0
gene:pycom17g05510	0.122214	0.165188	0.117692	0	0	0
gene:pycom17g05470	0.410775	0.151422	0.431536	0.848927	1.23389	0.607413
gene:pycom17g05440	0.030078	0	0	0	0	0
gene:pycom17g05420	0.160042	0.173054	0.164395	0	0.0440675	0.0347093
gene:pycom17g05370	0.227354	0.230473	0.218941	0	0	0
gene:pycom17g05270	0.017469	0	0	0.929634	1.11834	0.890324
gene:pycom17g05230	0.89395	0.995059	0.438875	2.17351	2.31669	2.30941
gene:pycom17g05220	44.7857	45.4236	42.6389	55.6269	57.6737	59.052
gene:pycom17g05210	0.0904098	0	0	0.37369	0.248943	0.931367
gene:pycom17g05200	5.72414	5.15793	6.84722	0	0.269426	0
gene:pycom17g05190	1.30091	2.31897	1.59774	11.0658	13.5495	12.3281
gene:pycom17g05180	44.6893	44.078	37.0649	224.403	239.119	232.871
gene:pycom17g05160	5.42071	6.20533	3.76417	0	0	0
gene:pycom17g05150	25.0722	30.6175	22.5262	57.8582	60.2447	51.8245
gene:pycom17g05140	41.9206	45.8914	39.5105	43.0411	46.7443	44.7164
gene:pycom17g05120	72.2382	69.9932	68.6868	87.5105	87.7755	84.639
gene:pycom17g05110	0.928093	1.07287	1.14463	0.542604	0.706125	0.807773
gene:pycom17g05100	55.1442	54.1705	61.6382	106.434	109.745	104.432
gene:pycom17g05080	14.9602	14.6467	16.0226	159.236	157.226	161.471
gene:pycom17g05030	0.786105	0.914949	0.785054	0.135384	0.210441	0.118394
gene:pycom17g04960	0	0.034033	0.0646601	0	0	0
gene:pycom17g04940	1.0843	0.874617	0.920675	1.12044	0.794562	0.967189
gene:pycom17g04930	4.56775	4.11593	3.60921	12.8891	10.7229	11.2399
gene:pycom17g04920	0	0.0359042	0	0	0.073143	0
gene:pycom17g04910	7.87407	5.74322	6.65799	9.52562	10.3118	9.6839
gene:pycom17g04900	136.927	132.086	137.189	151.124	156.611	150.827
gene:pycom17g04880	0.151199	0.178819	0.291208	0	0	0
gene:pycom17g04870	13.723	15.2613	13.1594	6.59653	8.78888	6.63991
gene:pycom17g04850	47.3205	46.7455	41.0152	27.3351	28.6714	27.5161
gene:pycom17g04840	33.8847	33.951	32.4159	25.3463	26.8581	28.1542
gene:pycom17g04830	0.461495	0.155942	0	0	0	0
gene:pycom17g04820	0.0788779	0	0	0	0	0.171067
gene:pycom17g04810	0	0.254832	0	0	0.259569	0.30667
gene:pycom17g04800	4.59664	4.85448	4.04225	3.43636	3.05229	2.62848
gene:pycom17g04790	22.5266	23.6764	21.8528	38.704	32.1553	33.9249
gene:pycom17g04780	3.54248	4.06398	3.36928	5.28743	5.17815	5.46569
gene:pycom17g04730	3.92838	4.16783	3.47115	0.960262	1.04678	1.51156
gene:pycom17g04720	17.0615	14.9437	15.9359	22.8173	20.479	20.9057
gene:pycom17g04710	33.7495	36.8886	33.6523	33.7411	32.4302	35.1587
gene:pycom17g04690	0.534524	0.611326	0.73912	0.424874	0.396256	0.222934
gene:pycom17g04680	46.0426	36.8446	47.596	59.7328	57.7865	56.5565
gene:pycom17g04660	0.594618	0.692846	0.658178	0.508497	0.395205	0.800432
gene:pycom17g04650	7.39084	5.79111	6.80791	13.1344	13.6408	11.983
gene:pycom17g04610	57.9398	57.9919	33.6004	0	0	0.153804
gene:pycom17g04600	2.73864	3.70162	1.78656	1.52906	1.24667	1.19747
gene:pycom17g04590	6.88058	8.15183	6.4351	12.0253	17.4253	17.1331
gene:pycom17g04580	0	0	0	0	0.0615163	0
gene:pycom17g04570	5.54977	4.99141	6.25524	8.81766	8.61726	8.28049
gene:pycom17g04560	354.148	347.147	338.102	333.29	328.453	329.884
gene:pycom17g04540	20.5132	23.5388	16.6452	14.7321	14.8247	16.8951
gene:pycom17g04530	3.67126	3.77676	2.4355	3.83575	4.52088	3.82622
gene:pycom17g04520	1.90377	1.47305	1.606	2.02898	1.90561	2.06441
gene:pycom17g04510	34.8956	35.337	34.4551	33.7477	33.9034	32.4215
gene:pycom17g04500	24.7548	23.9265	22.5794	24.0112	25.4001	25.4255
gene:pycom17g04490	0.0266094	0.035966	0.0170832	0	0	0
gene:pycom17g04480	532.809	546.01	553.689	437.832	444.435	436.558
gene:pycom17g04470	134.978	159.602	148.244	240.09	239.179	234.597
gene:pycom17g04460	0.408564	0.530137	0.377708	0.743036	0.53999	0.301267
gene:pycom17g04450	2.19603	2.22616	2.21346	2.13306	2.0559	1.91698
gene:pycom17g04420	11.4095	12.5795	10.2032	33.7717	32.906	33.1269
gene:pycom17g04410	2.40685	2.70701	3.22573	0.526458	0.314432	0.190507
gene:pycom17g04390	0	0	0	0.0657418	0.175182	0.275961
gene:pycom17g04380	0.543192	0.593002	0.268252	16.0832	18.7822	17.195
gene:pycom17g04350	0.699497	0.753162	0.791591	2.30318	2.54632	2.37841
gene:pycom17g04310	4.1663	4.25837	4.22213	5.01673	5.40411	5.18993
gene:pycom17g04300	174.328	165.937	158.426	133.793	134.987	135.98
gene:pycom17g04290	112.371	108.073	110.222	130.797	133.573	131.902
gene:pycom17g04280	7.5741	7.0156	6.60735	9.80614	8.58746	8.23736
gene:pycom17g04260	14.1005	13.9753	13.9095	12.4856	13.2538	14.2083
gene:pycom17g04250	0.0446823	0.0603938	0.0573719	0	0	0.0484526
gene:pycom17g04240	47.4005	48.8823	49.3646	34.9273	37.3638	33.1778
gene:pycom17g04220	71.4748	73.4397	72.0665	87.4588	78.5834	82.0615
gene:pycom17g04200	5.18577	5.56357	5.28519	16.913	19.1428	17.8014
gene:pycom17g04190	22.9693	24.379	24.7188	26.4733	23.8185	26.3444
gene:pycom17g04180	52.9937	48.5257	51.2809	48.4583	50.1371	48.5242
gene:pycom17g04170	19.5235	17.764	17.2827	13.6298	12.2813	13.2705
gene:pycom17g04160	118.2	128.106	129.918	126.55	130.885	134.43
gene:pycom17g04150	21.7111	21.8682	20.669	5.39545	5.99614	6.34432
gene:pycom17g04140	6.99145	7.31756	6.26088	6.80949	6.6934	7.84577
gene:pycom17g04110	7.25765	9.40331	8.76738	21.9438	20.7229	21.0722
gene:pycom17g04080	0.52407	0.619804	0.925243	0.879993	0.315662	0.390701
gene:pycom17g04070	5.60392	5.3668	5.58639	7.31836	8.27735	8.94723
gene:pycom17g04040	0.373281	0.252269	0.239646	0.562509	1.3062	1.14687
gene:pycom17g04010	0	0	0	0.0570545	0.101355	0.109768
gene:pycom17g03990	0	0	0	0.0256837	0	0
gene:pycom17g03970	1.28834	0.63322	1.80461	0.302562	0.161247	0.254009
gene:pycom17g03960	0.598622	0.492504	0.534698	0.0537888	0.143331	0.112893
gene:pycom17g03950	0.279961	0.336358	0.459321	0.176789	0.214131	0.252987
gene:pycom17g03920	35.0039	32.8032	37.0046	41.3548	40.1597	40.3932
gene:pycom17g03910	0.15307	0.103447	0.687894	1.73988	1.05369	1.2449
gene:pycom17g03900	7.13867	8.75435	7.05078	14.5349	14.3642	14.5202
gene:pycom17g03890	4.66218	3.90172	4.24928	2.22156	1.87903	2.09558
gene:pycom17g03880	0.064417	0	0	0	0	0
gene:pycom17g03870	0.163835	0.281838	0.152992	0.0615617	0	0
gene:pycom17g03840	0	0	0	0.0353435	0	0
gene:pycom17g03830	0.299227	0	0.128069	0	0	0
gene:pycom17g03820	35.9526	36.8314	31.7179	32.636	30.137	28.8489
gene:pycom17g03810	2.05776	2.41855	2.27455	8.81968	8.96713	7.54795
gene:pycom17g03800	92.8488	90.9584	97.9772	59.9301	59.1104	58.0534
gene:pycom17g03790	59.6211	61.339	60.0269	70.8186	71.4919	77.0049
gene:pycom17g03780	93.9222	96.2073	93.2866	101.531	106.054	101.993
gene:pycom17g03770	1.18263	1.31271	0.873768	1.82282	1.70095	1.6478
gene:pycom17g03760	8.58893	8.59758	7.4904	15.4217	16.262	15.1877
gene:pycom17g03750	7.37442	7.64003	6.05613	4.54502	4.32908	4.2216
gene:pycom17g03740	1.52043	1.55569	0.89401	0.264297	0.313009	0.277356
gene:pycom17g03700	0.0556118	0	0	0	0.0765634	0.0904565
gene:pycom17g03690	0.0273146	0	0	0.0705621	0.131619	0.0740486
gene:pycom17g03660	7.61327	7.38629	7.8563	11.9453	9.99927	10.3576
gene:pycom17g03650	176.869	175.797	198.643	48.0357	53.1627	47.4484
gene:pycom17g03640	1.85134	1.89541	1.71188	8.1304	7.81768	8.07518
gene:pycom17g03630	4.52233	4.26454	5.53658	3.58628	4.85058	4.44775
gene:pycom17g03620	57.1257	56.4781	55.7724	63.4559	67.1158	63.01
gene:pycom17g03610	20.3865	21.1669	19.6964	44.5735	43.2309	41.7378
gene:pycom17g03600	6.52482	8.10759	6.01212	14.7013	16.1542	15.2023
gene:pycom17g03590	2.07997	2.26586	1.59443	4.3948	4.91512	5.35255
gene:pycom17g03580	0.328162	0.418911	0.468176	1.18684	1.35539	1.06756
gene:pycom17g03570	0	0	0	0.119615	0.0177077	0.0418418
gene:pycom17g03560	0.422278	0.475635	0.481958	1.43026	1.27579	0.915821
gene:pycom17g03550	0.389943	0.682073	0.500684	1.44583	1.76846	1.34316
gene:pycom17g03540	0	0	0	0.104414	0	0
gene:pycom17g03530	18.0652	19.6263	17.9314	16.6814	16.2281	18.4318
gene:pycom17g03520	12.5052	14.506	12.3535	8.32961	6.37888	7.76709
gene:pycom17g03510	0.0549203	0.185579	0.158664	2.31258	1.81467	2.60551
gene:pycom17g03500	28.5386	26.7614	25.2841	23.1078	21.7848	21.2731
gene:pycom17g03490	0	0.0629405	0	0.0240591	0	0
gene:pycom17g03480	9.12463	8.18616	7.98119	14.9459	18.1029	17.672
gene:pycom17g03470	11.3773	11.4966	10.9913	6.28604	5.99567	6.12439
gene:pycom17g03460	0.471344	0.254832	0.484162	0.876691	0.324461	0.102223
gene:pycom17g03450	0.0847127	0.229	0	0.284491	0.29157	0.321513
gene:pycom17g03440	0	0	0	0.04306	0	0
gene:pycom17g03430	2.9041	2.88622	3.07082	4.39099	5.08597	5.32577
gene:pycom17g03420	11.7577	10.9007	10.9265	13.0392	12.1438	12.1844
gene:pycom17g03400	0.215267	0.581921	0.10051	0.505546	0.431081	0.318315
gene:pycom17g03390	0	0	0.124067	0	0.266058	0.209558
gene:pycom17g03370	0.38975	0.636545	0.396179	0.134246	0.268294	0.140879
gene:pycom17g03360	5.94695	6.78589	5.70451	7.62737	5.89716	6.7188
gene:pycom17g03350	0.497254	0.274951	0.638472	0	0	0
gene:pycom17g03300	0	0	0	0.0323386	0.0861726	0.0678729
gene:pycom17g03280	2.06134	0.964442	1.93417	0.286736	0.109152	0.171945
gene:pycom17g03270	61.1727	52.1836	58.7128	12.0686	9.44263	10.2112
gene:pycom17g03260	0.546568	0.492504	0.701791	0.0537888	0	0.0846697
gene:pycom17g03250	0.278059	0.225499	0	0	0	0
gene:pycom17g03240	8.5793	8.71458	8.50107	22.7451	25.9138	25.6356
gene:pycom17g03230	11.5695	11.3822	11.2399	19.6517	20.8617	24.3142
gene:pycom17g03220	0.483127	0	0.516944	1.04006	0.720573	0.61121
gene:pycom17g03210	336.016	331.552	328.976	70.6471	70.912	72.5525
gene:pycom17g03200	13.8272	15.1674	12.3119	10.7339	12.5316	11.7541
gene:pycom17g03190	0	0	0	0	0.0641103	0
gene:pycom17g03180	0	0	0.0279587	0.58501	0.809415	0.826424
gene:pycom17g03170	6.48368	5.69898	5.75431	3.58964	3.34055	3.68074
gene:pycom17g03160	4.04991	4.87896	3.95657	3.43887	4.58177	3.89519
gene:pycom17g03150	20.8327	24.132	19.2641	42.7518	39.5753	41.6737
gene:pycom17g03130	0.103759	0.280487	0.399678	0.160825	0.0714249	0
gene:pycom17g03120	0	0.12149	0.115411	0	0	0
gene:pycom17g03110	0.0873451	0.118058	0.336452	0	0	0
gene:pycom17g03100	3.64077	3.24498	2.84549	2.09914	3.16	2.57477
gene:pycom17g03090	0.410775	0.454266	0.287691	0	0.0514121	0.0404942
gene:pycom17g03080	19.7903	17.9155	17.1518	24.2359	21.9804	23.0295
gene:pycom17g03070	18.5521	21.0862	19.4296	27.1095	27.025	22.7592
gene:pycom17g03060	1.38799	1.15449	0.849959	0.220653	0.235189	0.370489
gene:pycom17g03050	29.5586	33.3628	34.9642	39.212	41.118	37.2917
gene:pycom17g03040	7.63746	7.59105	7.23103	10.985	10.5892	10.3147
gene:pycom17g03030	292.678	297.744	321.969	68.8458	68.809	73.2232
gene:pycom17g03020	175.205	175.606	180.333	133.145	133.532	134.542
gene:pycom17g03010	144.276	142.692	152.992	109.944	116.305	107.653
gene:pycom17g03000	0	0	0	0.163013	0	0
gene:pycom17g02990	0.154601	0	0	0	0	0
gene:pycom17g02980	1259.76	1348.69	1395.32	1147.7	1146.4	1124.19
gene:pycom17g02970	5.61914	5.18388	5.07719	0.706598	0.20466	0.677032
gene:pycom17g02960	0.0840221	0	0.215768	0	0	0
gene:pycom17g02950	12.8517	11.3902	12.1219	11.2831	10.3661	11.8635
gene:pycom17g02940	60.8985	64.0818	61.5142	71.3378	72.172	69.1395
gene:pycom17g02900	0.0495515	0	0	0.0512028	0	0
gene:pycom17g02890	1.21677	1.35439	1.10281	0.443757	0.19708	0
gene:pycom17g02880	9.84982	11.633	8.59513	6.07719	6.05624	6.1355
gene:pycom17g02860	7.89346	7.12372	5.89644	5.48833	4.80366	5.59116
gene:pycom17g02850	0.0431846	0.0875541	0	0.0892473	0.0891814	0.1639
gene:pycom17g02840	0.224059	0.151422	0	0.115763	0.308473	0
gene:pycom17g02830	0.378393	0	0.138816	0.502718	0.372109	0.117235
gene:pycom17g02820	0.0207797	0	0.106724	0.70858	0.429125	0.608393
gene:pycom17g02810	25.5091	22.6242	28.02	8.17196	7.12216	8.47902
gene:pycom17g02800	1411.47	1550.3	1409.59	821.118	904.783	858.7
gene:pycom17g02790	11.6564	12.687	8.5862	7.2903	7.2638	9.6463
gene:pycom17g02780	8.85577	8.11505	7.32354	3.02444	3.20303	2.27868
gene:pycom17g02770	2.82569	2.63398	2.37707	5.06778	7.42279	6.93829
gene:pycom17g02760	0.90079	1.10427	0.564856	0.497874	0.778706	0.204446
gene:pycom17g02750	1.8544	2.96961	1.91519	3.42625	4.12095	3.27861
gene:pycom17g02740	45.3039	48.4619	48.1729	36.1105	33.505	33.7414
gene:pycom17g02730	6.66326	6.51067	6.31133	8.15722	7.70494	7.14542
gene:pycom17g02720	4.26143	3.48271	3.05395	7.06598	4.91184	5.5882
gene:pycom17g02710	2.24524	2.55784	2.47104	2.58521	3.35608	2.78251
gene:pycom17g02700	1.32723	1.41937	1.14235	3.16491	2.10838	2.53051
gene:pycom17g02690	1.06255	1.14893	0.886799	1.92142	1.64572	1.95875
gene:pycom17g02680	0.887523	0.812632	0.73521	1.06502	1.14306	0.931367
gene:pycom17g02670	0.0731549	0.0659188	0.0626204	1.38587	1.71217	1.18992
gene:pycom17g02660	4.69748	5.43838	5.26806	6.9431	6.93115	6.89928
gene:pycom17g02650	0.351365	0.746295	0.644502	0	0.0691059	0
gene:pycom17g02630	8.97087	8.20438	7.44938	0	0	0
gene:pycom17g02610	4.47528	2.65786	2.87312	1.33127	0.746829	1.61764
gene:pycom17g02590	0.13928	0	0	0	0	0
gene:pycom17g02580	0	0	0	0.0974102	0.16223	0.230002
gene:pycom17g02570	0	0	0	0.0587326	0.391261	0.123269
gene:pycom17g02550	0	0	0.28197	0	0	0
gene:pycom17g02520	0	0.401851	0.254496	0	0	0.214931
gene:pycom17g02510	0.108874	0.147157	0	0	0	0
gene:pycom17g02480	0.0232133	0	0.0596116	0	0	0
gene:pycom17g02470	0	0.0967419	0	0	0	0
gene:pycom17g02450	4.48735	4.11727	3.19629	0.74461	0.631324	1.10107
gene:pycom17g02400	0	0	0	15.7245	14.6988	17.0277
gene:pycom17g02380	0.722183	0.614595	0.65253	0.718611	0.441895	0.696108
gene:pycom17g02320	0.252066	0.227133	0.53942	0	0	0
gene:pycom17g02310	1.40546	2.21627	0.902303	0	0	0
gene:pycom17g02270	9.31963	9.26989	8.83898	6.7822	7.35961	6.79759
gene:pycom17g02260	24.9962	24.6556	22.7881	18.9737	16.7923	17.6002
gene:pycom17g02250	8.82035	7.19844	9.31509	5.951	5.02286	5.3962
gene:pycom17g02240	7.48179	5.71581	7.15547	4.27245	4.46671	3.77807
gene:pycom17g02230	2.80581	1.86242	2.23059	1.93718	1.43676	1.47385
gene:pycom17g02220	1.05864	1.09341	1.19258	5.97524	5.6649	5.40409
gene:pycom17g02210	0.446711	0.813799	0.274318	8.12812	9.17164	8.3823
gene:pycom17g02200	221.543	231.67	259.845	151.02	156.3	167.031
gene:pycom17g02190	10.1881	9.35069	8.55435	5.27529	5.45131	4.63137
gene:pycom17g02180	6.1291	5.84458	5.43122	10.7164	9.57268	9.2801
gene:pycom17g02170	27.9486	29.3904	29.8276	36.017	33.5025	36.1854
gene:pycom17g02160	13.6815	13.3144	11.5064	13.0771	11.3016	9.495
gene:pycom17g02150	4.71819	4.76744	4.98472	7.58529	7.85166	7.25224
gene:pycom17g02140	62.6992	66.1714	69.6349	126.179	127.573	134.143
gene:pycom17g02130	0	0.0618232	0	0.0945282	0.220403	0.297597
gene:pycom17g02120	0.195697	0	0.111677	0.0337031	0.0598724	0.141473
gene:pycom17g02110	1.41254	1.26279	1.49951	1.05736	1.30158	1.18196
gene:pycom17g02100	9.55233	9.41523	8.77429	12.27	11.0065	9.81654
gene:pycom17g02090	1.06621	0.792616	0.410703	0	0.146791	0.057809
gene:pycom17g02080	0.244106	0.494911	0.417909	0.294281	0.224049	0
gene:pycom17g02050	20.063	19.9464	17.8205	20.9857	19.785	20.2699
gene:pycom17g02040	0.117122	0	0	1.75486	0.241871	1.58756
gene:pycom17g02030	0.194466	0.525692	0	0	0	0
gene:pycom17g02020	0.0684074	0.184923	0	0.282748	0.376719	0.0741797
[truncated: 29,033 more rows]

## Sheet: Table S3
Supplementary Table S3
Non-volatile compounds identified in the fruits of ‘Rad’ and ‘SC1’cultivars
ID	name	mz	rt	exact_mass	ppm	formula	precursor_type	class	sub_class	KEGG	KEGG_Pathway	CAS	hmdb	library	level	posneg	Rad-1	Rad-2	Rad-3	Rad-4	Rad-5	Rad-6	SC1-1	SC1-2	SC1-3	SC1-4	SC1-5	SC1-6
M109T268	1,2-Benzoquinone	109.028	268.1	108.021	0.220126	C6H4O2	[M+H]+	Organic oxides	Carbonyl compounds	C02351		583-63-1	HMDB0012133	MetaDNA	2	pos	5.29838e+06	964850	3.08601e+06	3.62052e+06	4.03396e+06	3.65677e+06	3.49429e+06	3.08496e+06	3.00028e+06	3.36918e+06	3.38773e+06	3.02602e+06
M407T544	3alpha,7alpha-Dihydroxy-12-oxo-5beta-cholanate	407.283	544.1	406.272	8.16148	C24H38O5	[M+H]+	Carboxylic acids and derivatives	Alcohols and polyols	C01292		2458-08-4		MetaDNA	2	pos	8.2336e+06	6.03112e+06	7.57274e+06	6.79898e+06	4.43128e+06	6.79622e+06	2.80826e+06	906089	3.28616e+06	3.13857e+06	3.98927e+06	1.848e+06
M237T316	Farnesoic acid	237.184	315.7	236.178	2.00687	C15H24O2	[M+H]+	Carboxylic acids and derivatives	Carbonyl compounds	C16502	Metabolism of terpenoids and polyketides	462-11-3		MetaDNA	2	pos	7.52108e+06	6.37651e+06	6.67857e+06	7.5918e+06	7.7037e+06	7.19319e+06	1.03438e+07	1.05139e+07	1.0229e+07	1.00968e+07	1.02655e+07	9.54169e+06
M163T241	D-Galactose	163.06	241.4	180.063	27.8064	C6H12O6	[M+H-H2O]+	Organooxygen compounds	Alcohols and polyols	C00984	Carbohydrate metabolism; Global and overview maps	59-23-4/3646-73-9/26566-61-0	HMDB0000143	MetaDNA	2	pos	3.65858e+06	3.6366e+06	3.58585e+06	3.46615e+06	3.63959e+06	3.19002e+06	3.59203e+06	3.37109e+06	3.80466e+06	3.0578e+06	3.14412e+06	3.55883e+06
M182T56	Beta-Tyrosine	182.081	56.4	181.074	1.51581	C9H11NO3	[M+H]+	Benzene and substituted derivatives	1-hydroxy-2-unsubstituted benzenoids	C04368	Amino acid metabolism		HMDB0003831	MetaDNA	2	pos	4.57526e+07	1.3167e+07	1.34456e+07	1.28289e+07	4.02905e+07	4.7738e+07	1.60036e+07	1.55231e+07	1.63105e+07	4.45373e+06	1.3003e+07	1.6684e+07
M209T60_1	Prephenate	209.038	60.3	226.048	9.40489	C10H10O6	[M+H-H2O]+	Carboxylic acids and derivatives	Alcohols and polyols	C00254	Chemical structure transformation maps; Amino acid metabolism; Biosynthesis of other secondary metabolites; Global and overview maps	126-49-8	HMDB0012283	MetaDNA	2	pos	1.034e+08	9.5693e+07	1.09201e+08	1.09787e+08	1.07389e+08	1.04993e+08	655016	318539	2.10991e+07	301343	682933	743696
M437T510	27-Deoxy-5b-cyprinol	437.373	509.8	436.355	23.1478	C27H48O4	[M+H]+	Fatty Acyls	Alcohols and polyols	C05446	Lipid metabolism; Global and overview maps	862-53-3	HMDB0001231	MetaDNA	2	pos	2.39794e+06	2.38487e+06	2.41358e+06	2.65693e+06	1.95746e+06	2.48381e+06	941753	1.08739e+06	1.16107e+06	997271	1.30885e+06	1.2831e+06
M337T73	Dicumarol	337.077	73.4	336.063	18.1683	C19H12O6	[M+H]+	Benzopyrans	1-benzopyrans	C00796		66-76-2	HMDB0014411	MetaDNA	2	pos	1.23694e+07	2.34963e+07	2.30085e+07	1.34913e+07	1.83135e+07	2.7648e+07	3.05746e+07	2.23925e+07	2.47282e+07	2.93807e+07	2.2243e+07	3.03743e+07
M277T467	13(S)-HOT	277.216	467.3	294.219	13.8306	C18H30O3	[M+H-H2O]+	Carboxylic acids and derivatives	Alcohols and polyols	C16316	Lipid metabolism	87984-82-5		MetaDNA	2	pos	866156	1.47784e+06	1.32579e+06	1.78986e+06	1.61726e+06	1.38649e+06	2.09582e+07	2.02896e+07	2.0807e+07	1.64676e+07	1.92789e+07	1.61171e+07
M295T380	8(R)-Hydroperoxylinoleic acid	295.226	379.8	312.23	11.2932	C18H32O4	[M+H-H2O]+	Carboxylic acids and derivatives	Alkyl hydroperoxides	C14831	Lipid metabolism	143343-95-7	HMDB0004706	MetaDNA	2	pos	2.43802e+06	1.31241e+06	2.68415e+06	1.18389e+06	1.25689e+06	1.35497e+06	1.27566e+07	1.38619e+07	1.165e+07	1.31975e+07	1.3364e+07	1.19886e+07
M102T432	Triethylamine	102.127	432	101.12	4.91176	C6H15N	[M+H]+	Amines	Tertiary amines	C14691		121-44-8	HMDB0032539	BioDeepDB	2	pos	6.40262e+07	7.26382e+07	6.53353e+07	6.50222e+07	6.85285e+07	5.96338e+07	4.37906e+07	7.48932e+07	4.1172e+07	4.34543e+07	7.78371e+07	4.5478e+07
M102T52	1-Aminocyclopropanecarboxylic acid	102.055	51.7	101.048	0	C4H7NO2	[M+H]+	Carboxylic acids and derivatives	Amino acids, peptides, and analogues	C01234	Chemical structure transformation maps; Amino acid metabolism; Global and overview maps	22059-21-8	HMDB0036458	BioDeepDB	2	pos	4.87557e+07	5.08852e+07	4.89276e+07	4.78409e+07	4.95881e+07	4.59781e+07	7.72356e+07	7.36788e+07	7.3616e+07	7.49797e+07	7.3569e+07	7.72819e+07
M102T240	Isovaleric acid	102.128	239.5	102.068	2.10054	C5H10O2	[M]+	Fatty Acyls	Fatty acids and conjugates	C08262	Chemical structure transformation maps; Global and overview maps; Digestive system	503-74-2	HMDB0000718	BioDeepDB	2	pos	2.65302e+07	4.10439e+07	5.27775e+07	4.97625e+07	2.00925e+07	2.42909e+07	1.87353e+07	6.77501e+06	1.75207e+07	7.20788e+06	1.50358e+07	7.3802e+06
M109T307	m-Cresol	109.101	307.3	108.058	2.41352	C7H8O	[M+H]+	Phenols	Cresols	C01467	Xenobiotics biodegradation and metabolism; Global and overview maps	108-39-4	HMDB0002048	BioDeepDB	2	pos	7.38701e+06	1.3758e+07	1.66106e+07	1.37927e+07	1.80022e+07	1.58853e+07	4.03688e+07	3.23571e+07	3.93476e+07	1.14585e+07	4.33826e+07	3.49239e+07
M110T347	Catechol	110.019	347.3	110.037	15.2084	C6H6O2	[M]+			C00090	Xenobiotics biodegradation and metabolism; Global and overview maps	120-80-9 / 12385-08-9		BioDeepDB	2	pos	1.22537e+08	1.04189e+08	1.14448e+08	9.61059e+07	1.0307e+08	1.15154e+08	3.59619e+07	1.0566e+08	1.03251e+08	1.01074e+08	9.78713e+07	1.05787e+08
M111T537	Pyrrole-2-carboxylic acid	111.019	536.9	111.032	7.5733	C5H5NO2	[M]+	Pyrroles	Pyrrole carboxylic acids and derivatives	C05942	Amino acid metabolism	634-97-9	HMDB0004230	BioDeepDB	2	pos	1.8525e+08	1.72542e+08	4.73997e+07	1.31791e+08	1.98745e+08	2.214e+08	2.54999e+08	2.17049e+08	1.94304e+08	1.45308e+08	1.42433e+08	1.69548e+08
M112T34	Uracil	112.018	34	112.027	2.99853	C4H4N2O2	[M]+	Diazines	Pyrimidines and pyrimidine derivatives	C00106	Metabolism of cofactors and vitamins; Metabolism of other amino acids; Global and overview maps; Nucleotide metabolism	66-22-8	HMDB0000300	BioDeepDB	2	pos	1.88111e+06	2.04286e+06	2.20229e+06	1.00994e+07	2.5156e+06	6.79131e+06	1.72806e+06	1.16629e+07	7.4133e+06	6.92751e+06	4.20675e+06	6.62493e+06
M131T35	Heptanoic acid	130.966	35.4	130.099	0.0781079	C7H14O2	[M+H]+	Fatty Acyls	Fatty acids and conjugates	C17714		111-14-8	HMDB0000666	BioDeepDB	2	pos	9.02683e+06	7.05755e+06	2.41298e+07	7.27441e+06	1.7784e+07	6.07421e+06	1.17097e+07	5.39804e+06	8.25387e+06	5.26818e+06	5.90201e+06	5.28714e+06
M113T414	(R)-Pantolactone	113.108	414.4	130.063	1.46777	C6H10O3	[M+H-H2O]+			C01012		599-04-2		BioDeepDB	2	pos	1.04449e+07	6.0798e+06	2.06728e+07	1.31826e+07	8.42715e+06	1.19074e+07	1.57417e+07	6.30595e+06	1.30758e+07	2.20738e+07	7.93455e+06	1.80866e+07
M114T193	Creatinine	113.963	192.6	113.059	10.5024	C4H7N3O	[M+H]+	Carboxylic acids and derivatives	Amino acids, peptides, and analogues	C00791	Amino acid metabolism; Global and overview maps	60-27-5	HMDB0000562	BioDeepDB	2	pos	4.55587e+07	1.00809e+08	7.67914e+07	6.70265e+07	3.20617e+07	7.09642e+07	1.45421e+08	3.39071e+07	3.70202e+07	3.3856e+07	1.41287e+08	1.46795e+08
M114T150	2-Heptanone	113.965	150.2	114.105	7.38892	C7H14O	[M]+	Organooxygen compounds	Carbonyl compounds	C08380		110-43-0	HMDB0003671	BioDeepDB	2	pos	2.35801e+07	2.23995e+07	1.94125e+07	2.29864e+07	1.74408e+07	7.50215e+07	2.53358e+07	1.05733e+08	3.43539e+07	8.10501e+07	2.25848e+07	3.91403e+07
M114T265	Dihydrouracil	114.091	264.8	114.043	7.269	C4H6N2O2	[M]+	Diazines	Pyrimidines and pyrimidine derivatives	C00429	Metabolism of cofactors and vitamins; Metabolism of other amino acids; Global and overview maps; Nucleotide metabolism	504-07-4	HMDB0000076	BioDeepDB	2	pos	3.04233e+06	2.65548e+06	2.79366e+06	2.45031e+06	2.54078e+06	2.48028e+06	1.52913e+06	1.58136e+06	1.41795e+06	1.98228e+06	1.67718e+06	1.87929e+06
M116T51	L-Proline	116.034	51.2	115.063	8.30686	C5H9NO2	[M+H]+	Carboxylic acids and derivatives	Amino acids, peptides, and analogues	C00148	Cancer: overview; Membrane transport; Digestive system; Biosynthesis of other secondary metabolites; Translation; Amino acid metabolism; Global and overview maps	147-85-3	HMDB0000162	BioDeepDB	2	pos	1.91377e+08	7.49828e+07	6.29287e+07	4.0553e+07	3.5868e+08	2.78473e+08	1.53424e+08	1.62999e+08	1.81123e+07	5.02282e+07	2.28519e+08	1.43003e+08
M118T512	Betaine	118.085	511.9	117.079	9.95892	C5H11NO2	[M+H]+	Carboxylic acids and derivatives	Amino acids, peptides, and analogues	C00719	Amino acid metabolism; Membrane transport; Global and overview maps	107-43-7 / 590-46-5	HMDB0000043	BioDeepDB	2	pos	2.22607e+07	1.83291e+07	2.90056e+07	3.22656e+07	9.04739e+07	2.70728e+07	1.70279e+07	4.33119e+07	1.44694e+07	1.06858e+07	3.64158e+07	2.55392e+07
M120T51	L-Threonine	120.066	51.4	119.058	0.529202	C4H9NO3	[M+H]+	Carboxylic acids and derivatives	Amino acids, peptides, and analogues	C00188	Metabolism of cofactors and vitamins; Membrane transport; Digestive system; Biosynthesis of other secondary metabolites; Translation; Amino acid metabolism; Chemical structure transformation maps; Global and overview maps	72-19-5	HMDB0000167	BioDeepDB	2	pos	1.42249e+08	1.28805e+08	1.42485e+08	1.5673e+08	1.6809e+08	1.4481e+08	2.81419e+08	2.24712e+08	2.96708e+08	1.95962e+08	2.02419e+08	5.70654e+07
M124T74	Nicotinic acid	124.039	73.6	123.032	0.0458829	C6H5NO2	[M+H]+	Pyridines and derivatives	Pyridinecarboxylic acids and derivatives	C00253	Metabolism of cofactors and vitamins; Biosynthesis of other secondary metabolites; Infectious disease: bacterial; Chemical structure transformation maps; Global and overview maps	59-67-6	HMDB0001488	BioDeepDB	2	pos	2.61441e+07	4.10579e+07	7.67064e+06	5.24279e+06	5.89746e+06	3.45405e+06	2.12301e+07	6.42318e+06	3.06922e+07	2.88965e+07	7.25744e+06	6.36774e+06
M140T463	Phosphonoacetate	139.989	463.3	139.988	7.85778	C2H5O5P	[M]+	Organic phosphonic acids and derivatives	Organic phosphonic acids	C05682	Metabolism of other amino acids; Global and overview maps	4408-78-0	HMDB0004110	BioDeepDB	2	pos	4.59099e+06	4.235e+06	4.84416e+06	2.84881e+06	4.97008e+06	5.24314e+06	4.83161e+06	4.70917e+06	3.77255e+06	4.5612e+06	4.43575e+06	5.48904e+06
M124T598	3-Hydroxybenzyl alcohol glucoside	124.086	598	124.052	7.4457	C7H8O2	[M]+	Organooxygen compounds	Carbohydrates and carbohydrate conjugates	C03351	Xenobiotics biodegradation and metabolism; Global and overview maps	143995-98-6 / 620-24-6	HMDB0038331	BioDeepDB	2	pos	1.10313e+09	4.43163e+08	1.40437e+08	1.49668e+08	5.38867e+08	5.9422e+08	2.18931e+08	3.01944e+08	2.69542e+08	9.04296e+08	1.29316e+08	6.1574e+08
M130T249	Quinoline	130.007	248.7	129.058	6.06731	C9H7N	[M+H]+	Quinolines and derivatives		C06413		91-22-5	HMDB0033731	BioDeepDB	2	pos	1.39691e+07	1.42095e+07	1.34642e+07	1.44554e+07	1.29193e+07	1.34446e+07	1.46094e+07	1.38664e+07	1.41369e+07	1.32553e+07	1.40814e+07	1.44218e+07
M129T257	Pyroglutamic acid	129.053	257.4	129.043	5.0923	C5H7NO3	[M]+	Carboxylic acids and derivatives	Amino acids, peptides, and analogues	C01879	Metabolism of other amino acids; Global and overview maps	98-79-3	HMDB0000267	BioDeepDB	2	pos	2.12783e+07	2.11608e+07	7.10285e+07	5.71125e+07	2.11065e+07	2.64417e+07	5.27476e+07	5.42508e+07	9.77926e+06	4.50724e+07	1.3394e+07	4.37934e+07
M131T200	Ketoleucine	130.967	199.6	130.063	4.6967	C6H10O3	[M+H]+	Keto acids and derivatives	Short-chain keto acids and derivatives	C00233	Amino acid metabolism; Biosynthesis of other secondary metabolites; Global and overview maps	816-66-0	HMDB0000695	BioDeepDB	2	pos	5.83836e+06	5.68334e+06	5.0662e+06	5.5869e+06	5.15597e+06	5.36849e+06	6.36403e+06	5.45959e+06	5.89361e+06	5.34657e+06	5.62959e+06	6.28984e+06
M132T96	cis-4-Hydroxy-D-proline	131.974	95.5	131.058	1.89413	C5H9NO3	[M+H]+	Carboxylic acids and derivatives	Amino acids, peptides, and analogues	C03440	Amino acid metabolism; Global and overview maps	2584-71-6	HMDB0060460	BioDeepDB	2	pos	1.34902e+08	1.4564e+08	9.95308e+07	1.58702e+08	4.5102e+07	2.61223e+07	1.23707e+08	1.86248e+08	3.58888e+08	7.70828e+07	7.32526e+07	2.20192e+08
M132T125	L-Isoleucine	132.103	124.6	131.095	9.75133	C6H13NO2	[M+H]+	Carboxylic acids and derivatives	Amino acids, peptides, and analogues	C00407	Cancer: overview; Metabolism of other amino acids; Digestive system; Biosynthesis of other secondary metabolites; Infectious disease: bacterial; Translation; Amino acid metabolism; Chemical structure transformation maps; Global and overview maps	73-32-5	HMDB0000172	BioDeepDB	2	pos	7.33001e+06	1.58019e+07	8.73962e+06	1.88065e+07	1.63477e+07	1.39731e+07	2.94016e+06	6.37803e+06	8.50961e+06	2.33043e+06	9.14807e+06	2.42155e+06
M132T257	Leucine	132.1	256.8	131.095	12.6873	C6H13NO2	[M+H]+	Carboxylic acids and derivatives	Amino acids, peptides, and analogues	C16439		328-39-2	HMDB0062203	BioDeepDB	2	pos	1.6274e+07	1.52608e+07	1.70075e+07	1.71344e+07	1.6121e+07	1.69111e+07	1.42432e+07	1.40886e+07	1.44269e+07	1.4296e+07	1.44495e+07	1.38143e+07
M132T280	L-Leucine	132.103	280.1	131.095	9.63582	C6H13NO2	[M+H]+	Carboxylic acids and derivatives	Amino acids, peptides, and analogues	C00123	Membrane transport; Signal transduction; Digestive system; Biosynthesis of other secondary metabolites; Translation; Amino acid metabolism; Chemical structure transformation maps; Global and overview maps	61-90-5	HMDB0000687	BioDeepDB	2	pos	5.73715e+06	1.34713e+07	9.18577e+06	8.56909e+06	1.78085e+07	8.14976e+06	935273	7.79273e+06	1.07843e+07	6.74386e+06	9.49826e+06	6.77546e+06
M133T51	L-Asparagine	133.061	50.9	132.054	1.17314	C4H8N2O3	[M+H]+	Carboxylic acids and derivatives	Amino acids, peptides, and analogues	C00152	Cancer: overview; Metabolism of other amino acids; Digestive system; Translation; Amino acid metabolism; Chemical structure transformation maps; Global and overview maps	2058-58-4	HMDB0033780	BioDeepDB	2	pos	1.86063e+09	1.84309e+09	1.87358e+09	1.80104e+09	1.82595e+09	1.6484e+09	3.23131e+09	2.94408e+09	2.74425e+09	2.55146e+09	2.57927e+09	2.50083e+09
M134T51_2	L-Aspartic acid	134.064	50.9	133.037	6.31621	C4H7NO4	[M+H]+	Carboxylic acids and derivatives	Amino acids, peptides, and analogues	C00049	Metabolism of cofactors and vitamins; Metabolism of other amino acids; Chemical structure transformation maps; Membrane transport; Signal transduction; Biosynthesis of other secondary metabolites; Signaling molecules and interaction; Translation; Amino acid metabolism; Energy metabolism; Cell motility; Global and overview maps	56-84-8	HMDB0000191	BioDeepDB	2	pos	5.98742e+07	6.19767e+07	5.86601e+07	5.89824e+07	6.19537e+07	5.80106e+07	5.19316e+07	5.80486e+07	5.98169e+07	5.75372e+07	6.1101e+07	5.22173e+07
M139T98	Tyrosol	139.076	98	138.068	0.891602	C8H10O2	[M+H]+	Phenols	Tyrosols and derivatives	C06044	Amino acid metabolism; Global and overview maps	501-94-0	HMDB0004284	BioDeepDB	2	pos	2.47953e+06	1.81914e+07	1.18121e+07	8.09551e+06	2.25972e+07	2.2863e+07	9.05676e+06	9.84946e+06	1.28064e+07	5.16687e+06	1.72324e+07	3.23598e+06
M139T384	6-Hydroxynicotinic acid	139.121	384.1	139.027	11.9474	C6H5NO3	[M]+	Pyridines and derivatives	Pyridinecarboxylic acids and derivatives	C01020	Metabolism of cofactors and vitamins; Global and overview maps	5006-66-6	HMDB0002658	BioDeepDB	2	pos	1.7076e+07	3.5542e+07	1.6925e+07	2.18852e+07	3.43124e+07	5.95031e+06	3.32068e+07	1.57168e+07	1.70008e+07	1.6587e+07	2.75631e+07	1.6464e+07
M142T224	O-Phosphoethanolamine	141.957	224.1	141.019	9.01115	C2H8NO4P	[M+H]+	Organic phosphoric acids and derivatives	Phosphate esters	C00346	Lipid metabolism; Signal transduction; Global and overview maps; Drug resistance: antimicrobial	1071-23-4	HMDB0000224	BioDeepDB	2	pos	1.87408e+07	4.90784e+07	1.25191e+08	1.80273e+07	2.08857e+07	1.99679e+07	7.67951e+06	1.96785e+07	2.31531e+07	1.99475e+07	2.12826e+07	1.9687e+07
M141T270	Pelargonic acid	141.128	269.6	158.131	0.048314	C9H18O2	[M+H-H2O]+	Fatty Acyls	Fatty acids and conjugates	C01601		112-05-0	HMDB0000847	BioDeepDB	2	pos	534259	536786	551159	562426	569998	570184	837485	823438	829281	795770	767274	835584
M146T42	Spermidine	146.165	42.2	145.158	0.0367342	C7H19N3	[M+H]+	Organonitrogen compounds	Amines	C00315	Membrane transport; Metabolism of other amino acids; Digestive system; Biosynthesis of other secondary metabolites; Metabolism of terpenoids and polyketides; Amino acid metabolism; Global and overview maps	124-20-9	HMDB0001257	BioDeepDB	2	pos	2.16832e+07	2.46535e+07	2.45015e+07	2.02202e+07	2.05347e+07	2.0692e+07	8.36172e+06	1.01874e+07	1.04209e+07	7.89717e+06	8.29354e+06	8.51513e+06
M145T552	Anabasine	144.983	552.1	162.116	6.80472	C10H14N2	[M+H-H2O]+			C06180	Chemical structure transformation maps; Biosynthesis of other secondary metabolites; Global and overview maps	13078-04-1 / 494-52-0	HMDB0004350	BioDeepDB	2	pos	3.18988e+07	3.91669e+07	2.04476e+07	4.2181e+07	4.14229e+07	6.12126e+07	2.04841e+07	6.11119e+07	1.43059e+07	3.0065e+07	2.39391e+07	3.70196e+07
M145T269	3-Hydroxymethylglutaric acid	145.047	268.7	162.053	11.2653	C6H10O5	[M+H-H2O]+	Fatty Acyls	Fatty acids and conjugates	C03761		503-49-1	HMDB0000355	BioDeepDB	2	pos	3.23577e+07	2.14596e+07	5.7492e+07	8.21119e+07	1.13796e+08	4.291e+07	4.55407e+07	6.06628e+07	7.30715e+07	6.36572e+07	5.03777e+07	1.42523e+08
M147T289	4-Hydroxycinnamic acid	147.044	289.3	164.047	28.7941	C9H8O3	[M+H-H2O]+	Cinnamic acids and derivatives	Hydroxycinnamic acids and derivatives	C00811	Metabolism of cofactors and vitamins; Biosynthesis of other secondary metabolites; Amino acid metabolism; Chemical structure transformation maps; Global and overview maps	7400-08-0 / 7400-08-0 501-98-4 / 501-98-4	HMDB0002035	BioDeepDB	2	pos	6.97372e+06	7.10223e+06	6.70053e+06	7.07583e+06	6.87341e+06	7.03962e+06	1.09614e+07	7.44708e+06	1.01626e+07	7.02443e+06	1.04136e+07	6.86392e+06
M147T46	L-Lysine	147.113	45.7	146.106	0.516611	C6H14N2O2	[M+H]+	Carboxylic acids and derivatives	Amino acids, peptides, and analogues	C00047	Metabolism of cofactors and vitamins; Digestive system; Biosynthesis of other secondary metabolites; Translation; Amino acid metabolism; Chemical structure transformation maps; Global and overview maps	56-87-1	HMDB0000182	BioDeepDB	2	pos	2.05942e+07	2.09149e+07	2.1495e+07	2.04034e+07	2.11378e+07	1.90484e+07	5.06239e+06	5.03171e+06	5.00123e+06	5.1555e+06	5.79008e+06	5.98876e+06
M149T183	L-2-Hydroxyglutaric acid	148.976	182.7	148.037	6.27968	C5H8O5	[M+H]+	Fatty Acyls	Fatty acids and conjugates	C03196	Amino acid metabolism; Global and overview maps	13095-48-2	HMDB0000694	BioDeepDB	2	pos	1.90417e+07	1.83969e+07	1.82462e+07	1.74559e+07	1.80069e+07	1.80709e+07	1.49343e+07	1.40054e+07	1.38904e+07	1.37798e+07	1.38054e+07	1.44616e+07
M149T547	3-Methyladenine	149.023	546.9	149.07	1.43234	C6H7N5	[M]+	Imidazopyrimidines	Purines and purine derivatives	C00913		5142-23-4	HMDB0011600	BioDeepDB	2	pos	7.21898e+07	5.92491e+07	5.04256e+07	6.68717e+07	4.94015e+07	5.79951e+07	6.82306e+07	7.7974e+07	7.00444e+07	7.1989e+07	7.10054e+07	6.69171e+07
M150T67	L-Methionine	150.02	67.3	149.051	0.276656	C5H11NO2S	[M+H]+	Carboxylic acids and derivatives	Amino acids, peptides, and analogues	C00073	Cancer: overview; Drug resistance: antineoplastic; Digestive system; Biosynthesis of other secondary metabolites; Translation; Amino acid metabolism; Chemical structure transformation maps; Global and overview maps	63-68-3	HMDB0000696	BioDeepDB	2	pos	1.59667e+07	2.01089e+07	1.60075e+07	5.77196e+06	6.20577e+06	9.44386e+06	2.42515e+07	6.46081e+06	1.59634e+07	1.18762e+07	5.73672e+06	5.46434e+06
M135T276	Perillyl alcohol	135.117	276.4	152.12	3.7005	C10H16O	[M+H-H2O]+	Prenol lipids	Monoterpenoids	C02452	Global and overview maps; Metabolism of terpenoids and polyketides	536-59-4/18457-55-1	HMDB0003634	BioDeepDB	2	pos	2.87022e+06	2.6204e+06	3.00969e+06	2.70727e+06	2.05813e+06	2.33612e+06	1.75176e+06	1.49619e+06	1.8749e+06	1.50797e+06	1.94643e+06	1.43108e+06
M155T293	2,3-Butanediol	154.988	293.2	154.012	12.7655	C4H10O2S2	[M+H]+	Organooxygen compounds	Alcohols and polyols	C00265		513-85-9 / 3483-12-3	HMDB0003156	BioDeepDB	2	pos	9.59772e+06	2.4129e+07	3.40235e+07	1.34018e+07	9.0391e+06	3.402e+07	8.02517e+06	6.19086e+07	2.56157e+07	3.31007e+06	3.07828e+07	8.52812e+06
M157T200	Uracil 5-carboxylate	156.966	200.1	156.017	1.93286	C5H4N2O4	[M+H]+			C03030		23945-44-0		BioDeepDB	2	pos	4.01826e+06	3.99778e+06	3.89666e+06	3.87e+06	4.35059e+06	3.92296e+06	3.9668e+06	3.82887e+06	3.70101e+06	3.7297e+06	3.91179e+06	3.96914e+06
M158T199	4,5-Dihydroorotic acid	158.003	198.6	158.033	2.03313	C5H6N2O4	[M]+	Carboxylic acids and derivatives	Amino acids, peptides, and analogues	C00337	Global and overview maps; Nucleotide metabolism	155-54-4 / 5988-19-2	HMDB0000528	BioDeepDB	2	pos	1.55398e+08	6.26736e+07	1.48522e+08	5.24975e+07	1.49251e+08	1.0583e+08	8.4261e+07	1.07014e+08	2.99387e+07	1.18495e+07	3.11384e+07	9.87128e+07
M159T218	Allantoin	158.959	218.3	158.044	28.2622	C4H6N4O3	[M+H]+	Azoles	Imidazoles	C01551		97-59-6	HMDB0000462	BioDeepDB	2	pos	1.31223e+08	2.5813e+08	3.24111e+08	3.09355e+08	1.22169e+08	9.178e+07	2.6385e+07	9.30644e+07	3.65418e+08	1.11015e+08	8.86202e+07	5.06183e+08
M163T237	Acetylcysteine	162.998	236.6	163.03	0.131018	C5H9NO3S	[M]+	Carboxylic acids and derivatives	Amino acids, peptides, and analogues	C06809		616-91-1	HMDB0001890	BioDeepDB	2	pos	3.89941e+07	4.01994e+07	3.94037e+07	3.99624e+07	3.95637e+07	3.94743e+07	771375	761887	724976	767559	757981	750631
M163T54	D-Psicose	163.06	54.4	180.063	27.1924	C6H12O6	[M+H-H2O]+			C06468		551-68-8		BioDeepDB	2	pos	1.38635e+08	1.60523e+08	1.46571e+08	2.31051e+08	2.40594e+08	1.34848e+08	1.66396e+08	1.63464e+08	1.82775e+08	9.86331e+07	1.58603e+08	1.56754e+08
M183T180	Homovanillic acid	183.065	179.7	182.058	0.677354	C9H10O4	[M+H]+	Phenols	Methoxyphenols	C05582	Amino acid metabolism; Nervous system; Global and overview maps	306-08-1	HMDB0000118	BioDeepDB	2	pos	1.53969e+07	8.61151e+06	1.51444e+07	1.85535e+07	1.78873e+07	8.32537e+06	9.99599e+06	1.05016e+07	1.07342e+07	1.55513e+07	1.00587e+07	2.09704e+07
M167T483	Desaminotyrosine	167.071	483	166.063	1.34075	C9H10O3	[M+H]+	Phenylpropanoic acids		C01744		501-97-3	HMDB0002199	BioDeepDB	2	pos	3.59228e+07	2.53752e+07	3.43277e+07	3.59544e+07	3.37972e+07	2.54231e+07	2.08684e+07	2.02684e+07	2.05726e+07	1.45919e+07	1.80758e+07	2.03577e+07
M166T108	L-Phenylalanine	166.086	107.8	165.079	0.628828	C9H11NO2	[M+H]+			C00079	Cancer: overview; Membrane transport; Metabolism of other amino acids; Digestive system; Biosynthesis of other secondary metabolites; Translation; Amino acid metabolism; Chemical structure transformation maps; Global and overview maps	673-06-3		BioDeepDB	2	pos	3.0935e+08	3.07811e+08	3.05549e+08	2.95943e+08	2.90665e+08	2.95562e+08	1.86069e+08	1.89367e+08	1.8781e+08	1.87035e+08	1.89844e+08	1.91998e+08
M185T585	Phosphoserine	185.164	585.4	185.009	3.45088	C3H8NO6P	[M]+	Carboxylic acids and derivatives	Amino acids, peptides, and analogues	C01005	Biosynthesis of other secondary metabolites; Translation; Amino acid metabolism; Energy metabolism; Global and overview maps	407-41-0	HMDB0000272	BioDeepDB	2	pos	1.80912e+07	1.83788e+07	1.81684e+07	1.17461e+07	1.56501e+07	1.09567e+07	1.32283e+07	1.93485e+07	1.31284e+07	1.08663e+07	1.49007e+07	2.2132e+07
M169T232	Uric acid	169.05	232.3	168.028	16.3988	C5H4N4O3	[M+H]+	Imidazopyrimidines	Purines and purine derivatives	C00366	Global and overview maps; Nucleotide metabolism; Digestive system	69-93-2	HMDB0000289	BioDeepDB	2	pos	1.13544e+07	1.12947e+07	1.08327e+07	1.06991e+07	1.11144e+07	9.11263e+06	1.25358e+07	1.29497e+07	1.14739e+07	9.97869e+06	9.63805e+06	6.34704e+06
M170T74	Pyridoxine	170.082	73.6	169.074	0.606368	C8H11NO3	[M+H]+	Pyridines and derivatives	Pyridoxines	C00314	Metabolism of cofactors and vitamins; Global and overview maps	65-23-6	HMDB0000239	BioDeepDB	2	pos	7.44862e+06	1.02601e+07	8.90869e+06	3.27272e+06	9.61244e+06	8.75322e+06	2.79876e+06	4.08215e+06	8.17206e+06	9.14989e+06	9.57517e+06	7.89145e+06
M171T481	1-Hydroxy-2-naphthoate	171.15	480.6	188.047	8.88105	C11H8O3	[M+H-H2O]+			C03203	Xenobiotics biodegradation and metabolism; Global and overview maps	86-48-6		BioDeepDB	2	pos	70406.4	94954	106818	77379.6	95361.5	154897	9.47668e+06	9.0387e+06	1.02913e+07	1.14474e+07	1.1592e+07	1.17633e+07
M172T35_1	3-Dehydroshikimate	171.992	35.3	172.037	5.98361	C7H8O5	[M]+			C02637	Chemical structure transformation maps; Amino acid metabolism; Global and overview maps; Metabolism of terpenoids and polyketides	2922-42-1		BioDeepDB	2	pos	3.70658e+07	6.88861e+07	3.77276e+07	6.63811e+07	1.25891e+07	3.576e+07	1.59787e+07	2.71451e+07	3.43731e+07	5.65909e+06	4.0445e+07	7.37862e+07
M177T169	N-Formyl-L-methionine	176.972	168.7	177.046	0.00068977	C6H11NO3S	[M]+	Carboxylic acids and derivatives	Amino acids, peptides, and analogues	C03145	Amino acid metabolism	4289-98-9	HMDB0001015	BioDeepDB	2	pos	1.26481e+08	1.39411e+08	1.1977e+08	1.1136e+08	1.25505e+08	1.21533e+08	4.61178e+07	4.52628e+07	3.68379e+07	3.43656e+07	4.5062e+07	4.24205e+07
M187T313	Undecanoic acid	186.953	313.3	186.162	15.0694	C11H22O2	[M+H]+	Fatty Acyls	Fatty acids and conjugates	C17715		112-37-8	HMDB0000947	BioDeepDB	2	pos	1.16854e+07	1.23316e+07	5.16375e+06	4.49125e+06	4.15494e+06	1.3059e+07	9.05893e+06	4.12819e+06	8.07088e+06	5.01971e+06	2.34669e+07	6.40597e+06
M188T194	N-Alpha-acetyllysine	188.07	193.9	188.116	1.77404	C8H16N2O3	[M]+	Carboxylic acids and derivatives	Amino acids, peptides, and analogues	C12989		1946-82-3	HMDB0000446	BioDeepDB	2	pos	3.22858e+07	3.8203e+07	3.35769e+07	3.9387e+07	4.18809e+07	4.18694e+07	2.66979e+07	3.23271e+07	2.94844e+07	2.85855e+07	2.89021e+07	2.86443e+07
M201T148	Dodecanoic acid	200.974	148	200.178	11.4016	C12H24O2	[M+H]+	Fatty Acyls	Fatty acids and conjugates	C02679	Lipid metabolism; Biosynthesis of other secondary metabolites; Global and overview maps	143-07-7	HMDB0000638	BioDeepDB	2	pos	1.84231e+07	2.8398e+07	1.76864e+07	2.81157e+07	3.29463e+07	3.14669e+07	1.33614e+06	1.32991e+06	551977	1.30227e+06	514871	550583
M204T242	N-Acetyl-D-glucosamine	204.083	241.8	221.09	3.10658	C8H15NO6	[M+H-H2O]+	Organooxygen compounds	Carbohydrates and carbohydrate conjugates	C00140	Carbohydrate metabolism; Membrane transport; Global and overview maps	7512-17-6	HMDB0000215	BioDeepDB	2	pos	2.20325e+07	7.48433e+06	1.75865e+07	1.50396e+07	1.57129e+07	1.45931e+07	1.73907e+07	8.79299e+06	2.69845e+07	9.64485e+06	1.15613e+07	9.76155e+06
M205T194	L-Tryptophan	205.094	193.9	204.09	16.4608	C11H12N2O2	[M+H]+	Indoles and derivatives	Indolyl carboxylic acids and derivatives	C00078	Cancer: overview; Nervous system; Digestive system; Development and regeneration; Biosynthesis of other secondary metabolites; Translation; Amino acid metabolism; Chemical structure transformation maps; Infectious disease: parasitic; Global and overview maps	153-94-6	HMDB0013609	BioDeepDB	2	pos	4.97459e+07	2.20634e+07	4.64116e+07	5.24205e+07	2.88986e+07	2.33508e+07	3.50148e+07	2.23758e+07	2.45448e+07	2.57928e+07	2.66206e+07	2.48449e+07
M224T571	Methyl jasmonate	223.985	570.8	224.141	12.0607	C13H20O3	[M]+	Fatty Acyls	Lineolic acids and derivatives	C11512	Lipid metabolism; Global and overview maps	1211-29-6 / 39924-52-2	HMDB0036583	BioDeepDB	2	pos	1.2513e+08	4.08858e+07	5.55978e+07	8.50806e+07	1.05832e+08	6.77711e+07	4.21499e+07	8.5078e+07	2.71863e+07	9.08085e+07	5.17882e+07	4.9284e+07
M218T323	N-Acetylserotonin	218.212	323.4	218.106	1.69676	C12H14N2O2	[M]+	Indoles and derivatives	Hydroxyindoles	C00978	Amino acid metabolism; Global and overview maps	1210-83-9	HMDB0001238	BioDeepDB	2	pos	4.64996e+06	101593	4.79166e+06	5.15139e+06	5.64903e+06	5.65532e+06	4.45694e+07	4.6772e+07	4.67152e+07	4.73713e+07	4.56068e+07	4.61443e+07
M224T426	Hydroxykynurenine	224.124	426.2	224.08	17.0977	C10H12N2O4	[M]+	Organooxygen compounds	Carbonyl compounds	C02794		484-78-6 / 2147-61-7	HMDB0000732	BioDeepDB	2	pos	8.78117e+06	1.37353e+07	1.05324e+07	9.07291e+06	1.01206e+07	8.44288e+06	2.06451e+07	9.41369e+06	1.16924e+07	9.26443e+06	1.06415e+07	1.01293e+07
M243T202	1-Hexadecanol	243.183	202.1	242.261	3.87449	C16H34O	[M+H]+	Fatty Acyls	Fatty alcohols	C00823	Lipid metabolism	36653-82-4	HMDB0003424	BioDeepDB	2	pos	9.7529e+07	1.41447e+07	2.0201e+08	1.81464e+08	1.18857e+08	1.71198e+08	2.10539e+07	1.26655e+07	1.31442e+08	1.36019e+07	2.51128e+07	1.38918e+07
M226T376	Porphobilinogen	226.18	376.3	226.095	1.68431	C10H14N2O4	[M]+	Organonitrogen compounds	Amines	C00931	Metabolism of cofactors and vitamins; Global and overview maps	487-90-1	HMDB0000245	BioDeepDB	2	pos	2.06043e+07	2.20808e+07	2.20482e+07	2.43661e+07	2.31623e+07	1.86443e+07	1.46853e+07	1.63159e+07	1.51845e+07	1.54444e+07	1.35026e+07	1.61376e+07
M231T420	Butyrylcarnitine	231.251	419.8	231.147	0.977295	C11H21NO4	[M]+	Fatty Acyls	Fatty acid esters	C02862		25576-40-3	HMDB0002013	BioDeepDB	2	pos	1.33656e+07	4.09097e+06	1.46143e+07	1.4223e+07	1.36562e+07	1.3189e+07	1.39583e+07	1.34906e+07	1.09104e+07	7.47982e+06	1.4358e+07	1.50937e+07
M242T489	Equol	242.284	488.7	242.094	0.287284	C15H14O3	[M]+	Isoflavonoids	Isoflavans	C14131		531-95-3	HMDB0002209	BioDeepDB	2	pos	9.81115e+06	1.14131e+07	1.23141e+07	1.13733e+07	1.0451e+07	9.84806e+06	2.9681e+07	2.74048e+07	2.79096e+07	2.74107e+07	3.12813e+07	2.875e+07
M248T310	Pyridoxal 5'-phosphate	248.025	310.1	247.025	25.707	C8H10NO6P	[M+H]+	Pyridines and derivatives	Pyridine carboxaldehydes	C00018	Metabolism of cofactors and vitamins; Global and overview maps; Digestive system	54-47-7	HMDB0001491	BioDeepDB	2	pos	1.44924e+06	1.4813e+06	1.49836e+06	1.4698e+06	1.50444e+06	1.47619e+06	927193	913347	944506	923856	949910	946618
M280T501	Linoleic acid	280.263	501.4	280.24	0.062789	C18H32O2	[M]+	Fatty Acyls	Lineolic acids and derivatives	C01595	Lipid metabolism; Chemical structure transformation maps; Global and overview maps	60-33-3	HMDB0000673	BioDeepDB	2	pos	6.81304e+06	8.62087e+06	2.54723e+06	7.68119e+06	2.31596e+06	7.44003e+06	6.34159e+06	7.82652e+06	7.82274e+06	7.36786e+06	7.25195e+06	2.45324e+06
M288T432	Dehydroepiandrosterone	288.29	432.2	288.209	0.1941	C19H28O2	[M]+	Steroids and steroid derivatives	Androstane steroids	C01227	Cancer: overview; Endocrine system; Lipid metabolism; Xenobiotics biodegradation and metabolism; Cancer: specific types; Global and overview maps	53-43-0	HMDB0000077	BioDeepDB	2	pos	5.85084e+07	5.85593e+07	5.60204e+07	2.17437e+08	5.75823e+07	7.41001e+07	7.57066e+07	8.61271e+07	7.42773e+07	8.42666e+07	7.29559e+07	7.97064e+07
M272T220	Naringenin	272.233	219.9	272.068	3.28713	C15H12O5	[M]+	Flavonoids	Flavans	C00509	Chemical structure transformation maps; Biosynthesis of other secondary metabolites; Global and overview maps	480-41-1	HMDB0002670	BioDeepDB	2	pos	816707	2.91477e+06	1.29105e+06	422377	1.54786e+06	1.59421e+06	1.75188e+06	1.9673e+06	382658	1.80215e+06	1.36153e+06	1.884e+06
M278T263	Gamma-Linolenic acid	278.185	262.7	278.225	1.63569	C18H30O2	[M]+	Fatty Acyls	Lineolic acids and derivatives	C06426	Lipid metabolism; Global and overview maps	506-26-3	HMDB0003073	BioDeepDB	2	pos	5.6651e+06	4.54502e+06	5.52692e+06	4.94761e+06	6.55073e+06	4.71579e+06	4.59794e+06	3.7423e+06	1.71882e+06	3.72554e+06	5.00094e+06	3.08228e+06
M282T570	(6Z)-Octadecenoic acid	282.279	570.1	282.256	0.804523	C18H34O2	[M]+			C08363		593-39-5		BioDeepDB	2	pos	1.8553e+07	2.16314e+07	1.9985e+07	1.64674e+07	1.9848e+07	2.25051e+07	6.21361e+07	7.52452e+07	7.28497e+07	7.11904e+07	9.9885e+07	7.20116e+07
M284T74_1	Guanosine	284.099	73.8	283.092	0.498268	C10H13N5O5	[M+H]+	Purine nucleosides		C00387	Membrane transport; Global and overview maps; Nucleotide metabolism	118-00-3	HMDB0000133	BioDeepDB	2	pos	2.53232e+07	2.16259e+07	2.01897e+07	2.39318e+07	2.30546e+06	2.28717e+07	2.02855e+07	2.0376e+07	1.76247e+07	1.88225e+07	1.48182e+07	3.8972e+07
M302T488	Sphinganine	302.305	488.5	301.298	0.582193	C18H39NO2	[M+H]+	Organonitrogen compounds	Amines	C00836	Lipid metabolism; Signal transduction; Global and overview maps	764-22-7	HMDB0000269	BioDeepDB	2	pos	8.4334e+06	1.04799e+07	9.48691e+06	1.85253e+07	1.65197e+07	1.03164e+07	148303	173924	212162	272657	165207	150256
M291T415	Androsterone	291.195	414.7	290.225	2.94835	C19H30O2	[M+H]+	Steroids and steroid derivatives	Androstane steroids	C00523	Lipid metabolism	53-41-8	HMDB0000031	BioDeepDB	2	pos	5.02699e+06	3.96047e+06	3.28485e+06	3.34828e+06	3.4424e+06	2.96792e+06	3.07619e+06	2.76521e+06	3.1245e+06	2.42376e+06	5.5567e+06	2.75962e+06
M290T421	Epiandrosterone	290.269	421	290.225	1.16401	C19H30O2	[M]+	Steroids and steroid derivatives	Androstane steroids	C07635	Xenobiotics biodegradation and metabolism; Global and overview maps	481-29-8	HMDB0000365	BioDeepDB	2	pos	8.76367e+06	9.49139e+06	8.97475e+06	1.14575e+07	8.38759e+06	8.83185e+06	1.34658e+07	1.56063e+07	1.32192e+07	1.52345e+07	1.58777e+07	1.42893e+07
M298T166_1	5'-Methylthioadenosine	298.096	166.5	297.09	2.60319	C11H15N5O3S	[M+H]+	5'-deoxyribonucleosides	5'-deoxy-5'-thionucleosides	C00170	Chemical structure transformation maps; Amino acid metabolism; Global and overview maps; Metabolism of terpenoids and polyketides	2457-80-9	HMDB0001173	BioDeepDB	2	pos	5.30484e+07	5.14139e+07	4.7633e+07	4.5167e+07	4.34305e+07	4.54244e+07	2.6446e+06	25419.2	25996.8	3.2576e+06	4.76015e+06	25850.2
M300T259	all-trans-Retinoic acid	300.198	258.9	300.209	1.56643	C20H28O2	[M]+	Prenol lipids	Retinoids	C00777	Cancer: overview; Metabolism of cofactors and vitamins; Cancer: specific types; Immune system; Global and overview maps	302-79-4	HMDB0001852	BioDeepDB	2	pos	5.22909e+07	8.91376e+07	4.60727e+07	9.75347e+07	5.43094e+07	4.383e+07	1.10901e+07	1.25792e+07	1.41742e+07	1.29754e+07	1.22584e+07	1.3389e+07
M302T461	Quercetin	302.304	460.7	302.043	4.35706	C15H10O7	[M]+			C00389	Signal transduction; Biosynthesis of other secondary metabolites; Global and overview maps	522-12-3	HMDB0005794	BioDeepDB	2	pos	2.68832e+08	2.87503e+08	2.91604e+08	3.1571e+08	2.79606e+08	2.72864e+08	1.35867e+08	1.47027e+08	1.51807e+08	1.57205e+08	2.69425e+08	1.72128e+08
M321T589	Pregnanediol	321.315	588.6	320.272	0.86171	C21H36O2	[M+H]+	Steroids and steroid derivatives	Pregnane steroids	C05484	Lipid metabolism; Global and overview maps	80-92-2	HMDB0004025	BioDeepDB	2	pos	1.17829e+07	4.21055e+07	3.53757e+07	1.04044e+07	1.14845e+07	3.74509e+07	1.69829e+07	1.51869e+07	1.37513e+07	3.45486e+07	1.67336e+07	1.44401e+07
M312T581	Arachidic acid	312.325	580.7	312.303	0.632445	C20H40O2	[M]+	Fatty Acyls	Fatty acids and conjugates	C06425	Lipid metabolism	506-30-9	HMDB0002212	BioDeepDB	2	pos	5.41671e+07	4.95417e+07	3.49026e+07	4.70226e+07	5.71007e+07	4.33062e+07	1.99604e+07	2.19047e+07	2.62994e+07	2.74669e+07	2.31682e+07	2.43043e+07
M325T54	Trehalose	325.111	54.2	342.116	8.40942	C12H22O11	[M+H-H2O]+	Organooxygen compounds	Carbohydrates and carbohydrate conjugates	C01083	Carbohydrate metabolism; Membrane transport; Global and overview maps	99-20-7	HMDB0000975	BioDeepDB	2	pos	5.35192e+08	1.22477e+07	1.82077e+06	2.86855e+08	3.60408e+08	3.62065e+06	1.31186e+06	1.33044e+09	5.03526e+08	3.17418e+08	371091	1.78795e+09
M342T54	Turanose	342.139	54.5	342.116	2.84736	C12H22O11	[M]+	Fatty Acyls	Fatty acyl glycosides	C19636		547-25-1	HMDB0011740	BioDeepDB	2	pos	3.82438e+07	5.37234e+07	4.83799e+07	5.39386e+07	5.11708e+07	5.26068e+07	4.53745e+08	4.57115e+08	4.63615e+08	3.88761e+08	4.45766e+08	3.56798e+08
M343T411	Sucrose	343.294	410.8	342.116	1.05482	C12H22O11	[M+H]+	Organooxygen compounds	Carbohydrates and carbohydrate conjugates	C00089	Membrane transport; Sensory system; Digestive system; Carbohydrate metabolism; Global and overview maps	57-50-1	HMDB0000258	BioDeepDB	2	pos	4.6476e+06	4.62741e+06	3.09804e+06	4.49663e+06	3.72453e+06	2.21176e+06	3.00864e+06	3.64952e+06	2.10944e+06	3.97168e+06	7.13616e+06	4.01386e+06
M346T504	Cortexolone	346.331	504	346.214	2.8864	C21H30O4	[M]+	Steroids and steroid derivatives	Hydroxysteroids	C05488	Lipid metabolism; Endocrine and metabolic disease; Global and overview maps; Endocrine system	152-58-9	HMDB0000015	BioDeepDB	2	pos	5.69279e+06	1.67669e+06	1.61058e+06	1.55495e+06	3.08085e+07	6.46446e+06	1.30945e+06	1.81192e+06	1.21387e+06	1.16409e+06	1.39785e+07	1.36295e+06
M334T420	Nicotinamide ribotide	334.295	419.5	334.057	0.574053	C11H15N2O8P	[M]+	Pyridine nucleotides	Nicotinamide nucleotides	C00455	Metabolism of cofactors and vitamins; Global and overview maps	1094-61-7	HMDB0000229	BioDeepDB	2	pos	1.9687e+06	1.74041e+06	1.24873e+06	2.43022e+06	1.39935e+06	1.30836e+06	1.86327e+06	1.83754e+06	1.86925e+06	2.16094e+06	2.53092e+06	3.00428e+06
M338T589_1	Erucic acid	338.341	588.7	338.318	0.0212491	C22H42O2	[M]+	Fatty Acyls	Fatty acids and conjugates	C08316	Lipid metabolism	112-86-7	HMDB0002068	BioDeepDB	2	pos	8.14505e+09	7.92179e+09	8.60552e+09	8.5402e+09	7.45101e+09	9.00976e+09	1.81325e+08	4.97976e+07	1.52276e+08	1.7005e+08	6.79072e+07	2.32045e+08
M343T58	Cellobiose	343.123	58.4	342.116	0.525675	C12H22O11	[M+H]+			C00185	Carbohydrate metabolism; Membrane transport; Global and overview maps	16462-44-5 / 528-50-7		BioDeepDB	2	pos	4.20031e+08	3.1431e+08	4.32466e+08	3.67308e+08	3.88961e+08	2.90446e+08	4.41047e+08	4.2031e+08	4.42542e+08	3.82372e+08	4.22426e+08	4.3956e+08
M377T254	Riboflavin	377.144	254	376.138	2.18787	C17H20N4O6	[M+H]+	Pteridines and derivatives	Alloxazines and isoalloxazines	C00255	Metabolism of cofactors and vitamins; Global and overview maps; Membrane transport; Digestive system	83-88-5	HMDB0000244	BioDeepDB	2	pos	1.01469e+06	979103	1.03326e+06	1.0284e+06	990293	1.06052e+06	1.03895e+06	1.12816e+06	1.05891e+06	1.02071e+06	1.02729e+06	1.08914e+06
M376T530_1	Lithocholic acid	376.313	529.9	376.298	0.0900373	C24H40O3	[M]+	Lipids and lipid-like molecules	Steroids and steroid derivatives	C03990	Lipid metabolism; Digestive system	434-13-9	HMDB0000761	BioDeepDB	2	pos	5.95723e+07	5.29593e+07	5.03088e+07	5.33631e+07	4.1153e+07	5.01512e+07	5.2353e+07	5.52661e+07	5.29913e+07	6.0204e+07	6.15936e+07	5.56146e+07
M384T464	Desmosterol	384.346	463.8	384.339	0.476027	C27H44O	[M]+	Steroids and steroid derivatives	Cholestane steroids	C01802	Lipid metabolism; Global and overview maps	313-04-2	HMDB0002719	BioDeepDB	2	pos	4.62184e+06	4.45124e+06	5.08411e+06	1.52948e+06	5.90055e+06	2.29602e+06	2.40176e+06	949943	1.10599e+06	1.31504e+06	1.12095e+06	1.91551e+06
M399T235	S-Adenosylmethionine	399.164	235	398.137	1.59282	C15H22N6O5S	[M+H]+	5'-deoxyribonucleosides	5'-deoxy-5'-thionucleosides	C00019	Biosynthesis of other secondary metabolites; Metabolism of terpenoids and polyketides; Amino acid metabolism; Folding, sorting and degradation; Chemical structure transformation maps; Global and overview maps	485-80-3 / 29908-03-0	HMDB0001185	BioDeepDB	2	pos	3.69288e+06	3.87513e+06	4.23825e+06	3.90661e+06	4.19852e+06	4.45729e+06	2.42509e+06	432958	376329	670646	330997	548238
M408T587	Allocholic acid	408.368	587	408.288	0.566623	C24H40O5	[M]+	Steroids and steroid derivatives	Bile acids, alcohols and derivatives	C00695	Lipid metabolism; Global and overview maps; Digestive system	2464-18-8 / 81-25-4	HMDB0000505	BioDeepDB	2	pos	1.66153e+07	3.31967e+07	4.86484e+07	1.77629e+07	2.87204e+07	3.71578e+07	4.24176e+07	3.52104e+07	3.79286e+07	4.34131e+07	4.65028e+07	4.06139e+07
M114T280	Epsilon-caprolactam	114.091	280.2	113.084	4.38247	C6H11NO	[M+H]+	Lactams	Caprolactams	C06593	Xenobiotics biodegradation and metabolism; Global and overview maps	105-60-2	HMDB0062769	BioDeepDB	2	pos	2.86653e+06	2.88386e+06	2.99221e+06	2.81197e+06	2.83594e+06	2.5777e+06	1.0895e+06	2.02905e+06	1.83731e+06	1.96959e+06	2.48112e+06	952777
M127T483	Maltol	127.037	482.6	126.032	15.5545	C6H6O3	[M+H]+	Pyrans	Pyranones and derivatives	C11918	Global and overview maps; Metabolism of terpenoids and polyketides	118-71-8	HMDB0030776	BioDeepDB	2	pos	4.37119e+07	1.65526e+07	7.03055e+07	1.32363e+07	2.5966e+07	4.21147e+07	2.41598e+07	2.00338e+07	5.53963e+07	2.91451e+07	5.01662e+06	1.77641e+07
M139T74_2	Urocanic acid	139.05	73.7	138.043	0	C6H6N2O2	[M+H]+	Azoles	Imidazoles	C00785	Amino acid metabolism; Global and overview maps	104-98-3	HMDB0000301	BioDeepDB	2	pos	3.05472e+06	3.48711e+06	1.2239e+07	6.85722e+06	302175	1.04254e+07	8.78117e+06	4.26593e+06	5.24313e+06	6.06745e+06	7.90194e+06	7.47871e+06
M153T254	(-)-cis-Carveol	153.128	253.9	152.12	1.3061	C10H16O	[M+H]+	Prenol lipids	Monoterpenoids	C11395	Metabolism of terpenoids and polyketides	2102-59-2	HMDB0036082	BioDeepDB	2	pos	1.5563e+06	4.88153e+06	1.67514e+06	1.72827e+06	1.66443e+06	1.73407e+06	2.18033e+07	1.8995e+07	2.1624e+07	2.03956e+07	1.99172e+07	2.10824e+07
M165T221	L-Iditol	165.073	221.2	182.079	10.5044	C6H14O6	[M+H-H2O]+	Organooxygen compounds	Carbohydrates and carbohydrate conjugates	C01507		488-45-9	HMDB0011632	BioDeepDB	2	pos	2.25325e+07	3.23522e+07	3.21161e+07	3.2092e+07	2.51084e+07	3.14882e+07	3.69035e+07	3.99242e+07	3.73837e+07	3.57687e+07	3.41853e+07	3.59514e+07
M183T54	Sorbitol	183.086	53.5	182.079	0.961296	C6H14O6	[M+H]+	Organooxygen compounds	Carbohydrates and carbohydrate conjugates	C00794	Carbohydrate metabolism; Membrane transport; Global and overview maps	50-70-4	HMDB0000247	BioDeepDB	2	pos	3.15406e+09	2.91086e+09	1.1913e+08	5.90538e+09	2.17475e+09	8.21545e+09	5.79742e+09	2.41964e+08	3.20491e+09	3.48751e+09	2.69912e+09	3.06664e+09
M194T330	Orciprenaline	194.117	329.8	211.121	16.6601	C11H17NO3	[M+H-H2O]+	Phenols	Benzenediols	C07144		586-06-1	HMDB0014954	BioDeepDB	2	pos	2.32134e+07	2.99308e+07	7.13247e+06	1.47696e+07	2.67561e+07	6.48499e+06	2.22258e+06	3.24736e+07	2.28749e+07	3.46447e+07	1.70706e+07	8.31602e+06
M205T550	alpha-Cedrene	205.195	549.8	204.188	1.46202	C15H24	[M+H]+	Prenol lipids	Sesquiterpenoids	C09630		469-61-4	HMDB0059695	BioDeepDB	2	pos	1.22153e+07	1.34824e+07	1.35544e+07	1.37911e+07	1.30302e+07	1.38756e+07	1.09963e+06	1.15784e+06	1.1902e+06	1.1799e+06	1.0477e+06	1.0862e+06
M219T56	gamma-Glutamylalanine	219.097	56.2		0.0053781	C7H11N2O5R	[M+H]+	Carboxylic acids and derivatives	Amino acids, peptides, and analogues	C03740	Metabolism of other amino acids; Global and overview maps	5875-41-2	HMDB0006248	BioDeepDB	2	pos	2.01104e+07	9.49578e+06	8.17652e+06	1.62524e+07	2.31442e+07	7.20545e+06	6.6728e+06	1.42915e+07	1.87542e+07	1.19024e+07	6.92231e+06	3.64476e+07
M219T318	Capsidiol	219.174	317.8	236.178	2.28129	C15H24O2	[M+H-H2O]+	Prenol lipids	Sesquiterpenoids	C09627	Metabolism of terpenoids and polyketides	37208-05-2	HMDB0002352	BioDeepDB	2	pos	5.65631e+06	5.3651e+06	5.39144e+06	5.37522e+06	5.4542e+06	4.88764e+06	1.24038e+07	1.14832e+07	1.29645e+07	1.49503e+07	1.30779e+07	1.20092e+07
M224T401	Cerulenin	224.124	400.9	223.121	16.0469	C12H17NO3	[M+H]+	Epoxides	Oxirane carboxylic acids and derivatives	C12058		17397-89-6	HMDB0015168	BioDeepDB	2	pos	1.49568e+07	1.41516e+07	1.38613e+07	1.32703e+07	1.42363e+07	1.37851e+07	9.71908e+06	1.0969e+07	1.03217e+07	1.07044e+07	1.05872e+07	1.04021e+07
M277T589	Stearidonic acid	277.217	589.3	276.209	1.44292	C18H28O2	[M+H]+	Fatty Acyls	Lineolic acids and derivatives	C16300	Lipid metabolism; Global and overview maps	20290-75-9	HMDB0006547	BioDeepDB	2	pos	923806	865875	928902	867395	898940	894739	1.2058e+07	1.28812e+07	1.27907e+07	1.28147e+07	1.39565e+07	1.3978e+07
M265T47	Thiamine	265.111	46.5	265.112	2.6404	C12H17N4OS	[M+H]+	Diazines	Pyrimidines and pyrimidine derivatives	C00378	Metabolism of cofactors and vitamins; Membrane transport; Digestive system; Folding, sorting and degradation; Global and overview maps	59-43-8	HMDB0000235	BioDeepDB	2	pos	1.53338e+07	1.51895e+07	1.46881e+07	1.49214e+07	1.47012e+07	1.48608e+07	1.63718e+07	1.6541e+07	1.59976e+07	1.5184e+07	1.62619e+07	1.54633e+07
M268T74	Adenosine	268.104	73.7	267.097	0.0895175	C10H13N5O4	[M+H]+	Purine nucleosides		C00212	Circulatory system; Membrane transport; Signal transduction; Endocrine system; Neurodegenerative disease; Signaling molecules and interaction; Nucleotide metabolism; Substance dependence; Global and overview maps	58-61-7	HMDB0000050	BioDeepDB	2	pos	6.54448e+07	5.15981e+07	7.45738e+07	6.9783e+07	6.01002e+07	7.26251e+07	6.70006e+07	5.57622e+07	6.47976e+07	6.5118e+07	6.33867e+07	6.33514e+07
M279T516	13S-hydroxyoctadecadienoic acid	279.233	515.7	296.235	3.22311	C18H32O3	[M+H-H2O]+	Fatty Acyls	Lineolic acids and derivatives	C14762	Lipid metabolism; Endocrine system	5204-88-6/29623-28-7	HMDB0004667	BioDeepDB	2	pos	3.95791e+07	4.51244e+07	3.9951e+07	4.2672e+07	4.17094e+07	3.7714e+07	1.64131e+07	1.3458e+07	1.65427e+07	1.38365e+07	1.4478e+07	1.54679e+07
M295T530	9(S)-HPODE	295.226	529.7	312.23	4.06468	C18H32O4	[M+H-H2O]+	Fatty Acyls	Lineolic acids and derivatives	C14827	Lipid metabolism; Global and overview maps	29774-12-7	HMDB0006940	BioDeepDB	2	pos	2.63072e+09	2.04788e+09	2.05407e+09	2.15811e+09	1.97185e+09	2.03926e+09	4.17922e+07	4.83162e+07	5.64727e+07	8.21552e+07	3.40635e+07	8.2859e+06
M325T241	Kojibiose	325.113	241.5	342.116	1.23034	C12H22O11	[M+H-H2O]+	Fatty Acyls	Fatty acyl glycosides	C19632		2140-29-6	HMDB0011742	BioDeepDB	2	pos	1.13173e+06	1.27038e+06	399708	1.07287e+06	1.04802e+06	1.09945e+06	1.66926e+06	2.024e+06	2.103e+06	1.61464e+06	1.72399e+06	1.99853e+06
M397T593	beta-Sitosterol	397.38	593	414.386	2.3504	C29H50O	[M+H-H2O]+	Steroids and steroid derivatives	Stigmastanes and derivatives	C01753	Lipid metabolism; Chemical structure transformation maps; Global and overview maps	83-46-5	HMDB0000852	BioDeepDB	2	pos	5.94584e+07	7.83252e+07	6.95014e+07	6.68511e+07	6.63443e+07	6.18986e+07	4.69966e+07	5.24526e+07	4.63637e+07	5.01516e+07	5.53041e+07	5.15808e+07
M568T578	Lutein	568.428	577.5	568.428	0.175924	C40H56O2	[M]+	Prenol lipids	Tetraterpenoids	C08601	Chemical structure transformation maps; Global and overview maps; Metabolism of terpenoids and polyketides	127-40-2	HMDB0003233	BioDeepDB	2	pos	4.37872e+06	6.1324e+06	2.27319e+06	2.3774e+06	1.02535e+06	1.14647e+06	5.29015e+06	5.29941e+06	5.8817e+06	3.92603e+06	7.70817e+06	6.12358e+06
M279T564	Dibutyl phthalate	279.156	563.9	278.152	12.0936	C16H22O4	[M+H]+	Benzene and substituted derivatives	Benzoic acids and derivatives	C14214		84-74-2	HMDB0033244	MoNA	2	pos	1.75119e+07	2.31073e+07	2.28553e+07	1.89367e+07	2.30199e+07	1.80345e+07	5.98559e+06	5.29885e+06	2.53363e+06	5.42671e+06	2.53502e+06	5.30149e+06
M106T51	L-Serine	106.05	50.8	105.043	0.226309	C3H7NO3	[M+H]+	Carboxylic acids and derivatives	Amino acids, peptides, and analogues	C00065	Cancer: overview; Membrane transport; Metabolism of other amino acids; Chemical structure transformation maps; Drug resistance: antimicrobial; Signal transduction; Digestive system; Lipid metabolism; Carbohydrate metabolism; Biosynthesis of other secondary metabolites; Translation; Amino acid metabolism; Energy metabolism; Global and overview maps	56-45-1	HMDB0000187	BioDeepDB	2	pos	5.54636e+07	9.63353e+07	9.36019e+07	4.54686e+07	2.94364e+07	7.57321e+07	4.33893e+07	1.14973e+08	2.63245e+07	1.07481e+08	1.1083e+08	2.80273e+07
M117T73	Guanidoacetic acid	117.055	73.2	117.054	11.1059	C3H7N3O2	[M]+	Carboxylic acids and derivatives	Amino acids, peptides, and analogues	C00581	Amino acid metabolism; Global and overview maps	352-97-6	HMDB0000128	BioDeepDB	2	pos	1.04102e+08	1.07809e+08	1.08259e+08	1.05116e+08	1.05331e+08	1.06145e+08	2.98128e+07	3.02694e+07	2.94103e+07	2.91442e+07	2.9323e+07	3.05345e+07
M138T54	p-Aminobenzoic acid	138.055	53.7	137.048	0.173844	C7H7NO2	[M+H]+	Benzene and substituted derivatives	Benzoic acids and derivatives	C00568	Chemical structure transformation maps; Metabolism of cofactors and vitamins; Xenobiotics biodegradation and metabolism; Global and overview maps	150-13-0/2906-28-7	HMDB0001392	BioDeepDB	2	pos	1.82318e+07	1.85523e+07	1.86025e+07	1.96266e+07	1.90779e+07	1.80931e+07	5.79645e+07	6.63099e+07	6.15878e+07	6.34711e+07	6.0672e+07	6.23194e+07
M181T226	Caffeate	181.049	226.3	180.042	1.52445	C9H8O4	[M+H]+			C01197	Chemical structure transformation maps; Biosynthesis of other secondary metabolites; Global and overview maps	501-16-6/331-39-5		BioDeepDB	2	pos	8.10882e+06	6.88134e+06	6.21284e+06	1.95677e+06	6.67617e+06	2.12495e+06	1.03389e+07	1.02313e+07	1.03142e+07	6.04379e+06	1.08262e+07	1.06673e+07
M204T97	N-Acetyl-D-galactosamine	204.083	96.6	221.09	2.12659	C8H15NO6	[M+H-H2O]+			C01132	Carbohydrate metabolism; Membrane transport; Global and overview maps	14215-68-0 1811-31-0/14215-68-0/1811-31-0		BioDeepDB	2	pos	7.40735e+07	9.57493e+06	4.43056e+07	4.58568e+07	3.83298e+07	4.96698e+07	5.82377e+07	5.12078e+07	6.53104e+07	4.20182e+07	4.25865e+07	3.16582e+07
M102T542	Ethylmethylacetic acid	102.127	541.7	102.068	11.1443	C5H10O2	[M]+	Fatty Acyls	Fatty acids and conjugates	C18319	Digestive system	116-53-0	HMDB0002176	BioDeepDB	2	pos	1.05368e+08	1.2793e+08	1.3609e+08	1.18004e+08	1.33116e+08	1.34862e+08	1.12085e+08	1.16131e+08	1.21123e+08	1.17192e+08	1.16003e+08	1.15072e+08
M130T74	L-Glutamic acid	130.05	74.2	147.053	19.4408	C5H9NO4	[M+H-H2O]+	Carboxylic acids and derivatives	Amino acids, peptides, and analogues	C00025	Neurodegenerative disease; Biosynthesis of other secondary metabolites; Substance dependence; Cellular community - eukaryotes; Energy metabolism; Metabolism of other amino acids; Excretory system; Carbohydrate metabolism; Cancer: overview; Membrane transport; Cell growth and death; Signal transduction; Nervous system; Digestive system; Environmental adaptation; Amino acid metabolism; Chemical str…	56-86-0	HMDB0000148	BioDeepDB	2	pos	1.926e+07	1.94298e+07	2.00706e+07	1.89223e+07	1.87849e+07	1.89876e+07	3.05506e+07	3.0549e+07	3.05769e+07	3.03441e+07	3.1564e+07	3.20715e+07
M118T342	5-Aminopentanoic acid	118.085	342.5	117.079	10.6245	C5H11NO2	[M+H]+	Carboxylic acids and derivatives	Amino acids, peptides, and analogues	C00431	Amino acid metabolism; Global and overview maps	660-88-8	HMDB0003355	GNPS	2	pos	5.15578e+07	5.21942e+07	5.30022e+07	5.09906e+07	5.23033e+07	4.97606e+07	7.61636e+07	8.00286e+07	7.86421e+07	7.687e+07	7.68597e+07	7.98201e+07
M204T375	N-Acetylmannosamine	204.083	375.2	221.09	2.12659	C8H15NO6	[M+H-H2O]+	Organooxygen compounds	Carbohydrates and carbohydrate conjugates	C00645	Carbohydrate metabolism; Glycan biosynthesis and metabolism; Global and overview maps	7772-94-3/3615-17-6	HMDB0001129	MoNA	2	pos	5.49563e+06	5.96758e+06	939650	7.11657e+06	772073	1.25562e+07	7.09306e+06	6.68185e+06	9.6956e+06	1.20765e+07	3.35847e+06	7.90439e+06
M275T507	Nandrolone	275.201	507.1	274.193	1.54069	C18H26O2	[M+H]+	Steroids and steroid derivatives	Estrane steroids	C07254		434-22-0	HMDB0002725	MoNA	2	pos	7.34565e+06	5.57887e+06	6.67132e+06	8.67351e+06	9.05416e+06	8.17772e+06	6.10031e+06	8.42801e+06	4.63562e+06	5.46141e+06	3.91722e+06	3.46631e+06
M104T596	Choline	104.107	596.1	104.108	0.869184	C5H14NO	[M]+	Organonitrogen compounds	Quaternary ammonium salts	C00114	Cancer: overview; Membrane transport; Nervous system; Digestive system; Lipid metabolism; Amino acid metabolism; Global and overview maps	62-49-7	HMDB0000097	MoNA	2	pos	1.26455e+06	6.63522e+06	3.07428e+06	793478	1.42964e+06	1.41093e+06	1.65894e+06	2.32884e+06	5.49474e+06	1.99406e+06	1.60761e+06	2.59992e+06
M127T97	Phloroglucinol	127.037	96.8	126.032	13.9802	C6H6O3	[M+H]+	Benzene and substituted derivatives	Phenols and derivatives	C02183	Xenobiotics biodegradation and metabolism; Global and overview maps	108-73-6	HMDB0013675	mzCloud	2	pos	8.11383e+07	7.76893e+07	2.00794e+07	6.51635e+07	8.33088e+07	6.83521e+07	1.58728e+08	5.85701e+07	5.99252e+07	1.72486e+07	8.20918e+07	5.38223e+07
M177T240	trans-Ferulic acid	177.055	239.8	194.058	23.9135	C10H10O4	[M+H-H2O]+	Cinnamic acids and derivatives	Hydroxycinnamic acids and derivatives	C01494	Chemical structure transformation maps; Biosynthesis of other secondary metabolites; Global and overview maps	537-98-4/1135-24-6	HMDB0000954	MoNA	2	pos	1.92987e+06	2.58859e+06	1.6374e+06	2.92709e+06	2.49377e+06	2.89322e+06	1.82243e+06	1.07637e+06	1.03928e+06	742862	1.06599e+06	1.38682e+06
M397T581	Clionasterol	397.387	580.5	414.386	20.972	C29H50O	[M+H-H2O]+	Steroids and steroid derivatives	Stigmastanes and derivatives	C19654		83-47-6	HMDB0000649	MoNA	2	pos	1.09938e+06	1.9418e+06	1.65038e+06	4.25764e+06	2.20571e+06	2.13358e+06	3.2225e+06	2.22605e+06	2.62235e+06	1.3172e+06	4.0238e+06	2.27168e+06
M127T298	1,2,3-Trihydroxybenzene	127.037	298.1	126.032	15.5545	C6H6O3	[M+H]+	Benzene and substituted derivatives	Phenols and derivatives	C01108	Xenobiotics biodegradation and metabolism; Global and overview maps; Target-based classification: Enzymes	87-66-1	HMDB0013674	BioDeepDB	2	pos	1.02746e+08	4.25342e+07	1.06334e+08	3.61681e+07	1.18271e+08	1.50365e+08	2.70859e+07	3.06358e+07	7.74781e+07	2.52041e+07	4.60401e+07	2.7683e+07
M153T303	Geranial	153.128	302.9	152.12	1.46283	C10H16O	[M+H]+	Prenol lipids	Monoterpenoids	C01499	Chemical structure transformation maps; Global and overview maps; Metabolism of terpenoids and polyketides	c("141-27-5", "5392-40-5")	HMDB0035078	mzCloud	2	pos	102333	106999	101872	105834	107252	105642	1.3236e+07	1.32573e+07	1.27474e+07	1.31499e+07	1.33614e+07	1.31023e+07
M163T397	Safrole	163.076	397	162.068	0.760384	C10H10O2	[M+H]+	Benzodioxoles		C10490		94-59-7	HMDB0033591	mzCloud	2	pos	1.90512e+06	1.77591e+06	1.75304e+06	1.85315e+06	1.91571e+06	1.71813e+06	1.81742e+06	1.76875e+06	1.77487e+06	1.78285e+06	1.79506e+06	1.84138e+06
M189T47	N6,N6,N6-Trimethyl-L-lysine	189.16	47.2	188.153	1.45909	C9H20N2O2	[M+H]+	Carboxylic acids and derivatives	Amino acids, peptides, and analogues	C03793	Amino acid metabolism; Global and overview maps	c("19253-88-4", "55528-53-5")	HMDB0001325	mzCloud	2	pos	6.34718e+07	6.26288e+07	6.24559e+07	6.21814e+07	6.08145e+07	6.52782e+07	2.55268e+07	2.50095e+07	2.39494e+07	2.40476e+07	2.01233e+07	2.02565e+07
M204T592	N-Acetyl-alpha-D-glucosamine	204.083	592	221.09	4.57656	C8H15NO6	[M+H-H2O]+	Endogenous Metabolites		C20328		10036-64-3		mzCloud	2	pos	9.46166e+06	9.48164e+06	9.29302e+06	9.46742e+06	9.71557e+06	9.41761e+06	9.38908e+06	9.12475e+06	9.66073e+06	8.86089e+06	9.22745e+06	9.32373e+06
M250T413	Alprenolol	250.178	412.6	249.173	9.81298	C15H23NO2	[M+H]+	Therapeutics/Prescription Drugs		D07156				mzCloud	2	pos	7.66451e+07	8.31085e+07	8.83544e+07	6.76984e+07	8.06523e+07	7.71653e+07	3.78805e+06	2.6442e+06	5.28315e+06	4.63698e+06	2.58412e+06	2.4034e+06
M261T78	D-Glucose 1-phosphate	261.036	78	260.03	2.58968	C6H13O9P	[M+H]+	Organooxygen compounds	Carbohydrates and carbohydrate conjugates	C00103	Endocrine system; Carbohydrate metabolism; Lipid metabolism; Biosynthesis of other secondary metabolites; Metabolism of terpenoids and polyketides; Glycan biosynthesis and metabolism; Chemical structure transformation maps; Global and overview maps	59-56-3	HMDB0001586	mzCloud	2	pos	440629	230316	296085	520514	451111	301276	6.7248e+07	6.8111e+07	6.62706e+07	6.74747e+07	7.21594e+07	6.88859e+07
M283T341	Qing Hau Sau	283.153	341.1	282.147	2.3874	C15H22O5	[M+H]+	Endogenous Metabolites; Natural Products/Medicines		C09538		63968-64-9		mzCloud	2	pos	1.91431e+07	1.86722e+07	1.88804e+07	1.73247e+07	1.50476e+07	1.82258e+07	1.72026e+07	1.71275e+07	1.85664e+07	1.90968e+07	1.79308e+07	1.74027e+07
M289T460	Myclobutanil	289.12	459.5	288.114	4.06751	C15H17ClN4	[M+H]+			C18477		88671-89-0		BioDeepDB	2	pos	5.51182e+06	4.35794e+06	2.69508e+06	4.97062e+06	3.38705e+06	4.98357e+06	2.43145e+06	2.76438e+06	2.28255e+06	2.93534e+06	4.50484e+06	3.56471e+06
M104T74	2-Hydroxybutyric acid	104.053	73.5	104.047	1.81501	C4H8O3	[M]+	Hydroxy acids and derivatives	Alpha hydroxy acids and derivatives	C05984	Carbohydrate metabolism	600-15-7 / 3347-90-8	HMDB0000008	BioDeepDB	2	pos	1.00033e+07	9.95202e+06	9.99857e+06	1.00842e+07	1.0282e+07	1.02082e+07	5.0503e+07	4.97937e+07	5.10836e+07	5.01032e+07	4.93327e+07	5.05435e+07
M104T57	4-Hydroxybutanoic acid	104.053	56.7	104.047	3.39418	C4H8O3	[M]+			C00989	Carbohydrate metabolism; Energy metabolism; Global and overview maps	591-81-1		BioDeepDB	2	pos	4.90024e+07	5.08011e+07	5.13962e+07	4.66034e+07	4.86431e+07	5.55237e+07	3.32594e+08	3.1515e+08	3.19331e+08	6.70275e+06	2.68057e+08	2.82701e+08
M107T86	Benzaldehyde	107.049	85.6	106.042	0.224196	C7H6O	[M+H]+	Benzene and substituted derivatives	Benzoyl derivatives	C00261	Xenobiotics biodegradation and metabolism; Global and overview maps	100-52-7	HMDB0006115	BioDeepDB	2	pos	1.45036e+07	7.70756e+06	7.743e+06	7.36749e+06	1.38097e+07	7.06395e+06	3.1682e+06	4.32817e+06	3.2513e+06	3.75324e+06	3.8974e+06	4.40334e+06
M111T53	5-Methyl-2-furancarboxaldehyde	111.044	53.4	110.037	1.58496	C6H6O2	[M+H]+	Carbonyl compounds	Aldehydes	C11115		620-02-0	HMDB0033002	BioDeepDB	2	pos	2.62805e+09	3.14138e+09	3.10673e+09	3.13316e+09	2.62658e+09	2.54847e+09	1.67091e+08	1.6044e+08	1.66716e+08	1.64863e+08	1.72635e+08	1.65902e+08
M117T54_1	Glutarate semialdehyde	117.055	53.9	116.047	0.733539	C5H8O3	[M+H]+	Fatty Acyls	Fatty acids and conjugates	C03273	Amino acid metabolism; Global and overview maps	5746-02-1	HMDB0012233	BioDeepDB	2	pos	8.53762e+07	9.4629e+07	8.83781e+07	9.32849e+07	7.88402e+07	7.89394e+07	5.36947e+07	5.4558e+07	5.3206e+07	5.24629e+07	5.61006e+07	5.33275e+07
M119T44	Aminomalonic acid	119.014	43.6	119.022	20.1904	C3H5NO4	[M]+	Carboxylic acids and derivatives	Amino acids, peptides, and analogues	C00872		1068-84-4	HMDB0001147	BioDeepDB	2	pos	3.46172e+07	2.22308e+07	2.79219e+07	2.94451e+07	2.83465e+07	2.94091e+07	2.22693e+07	3.14283e+07	2.10802e+07	2.38382e+07	2.28749e+07	1.87693e+07
M119T56	L-2,4-diaminobutyric acid	119.091	56.3	118.074	5.47349	C4H10N2O2	[M+H]+	Carboxylic acids and derivatives	Amino acids, peptides, and analogues	C03283	Amino acid metabolism; Global and overview maps	1758-80-1	HMDB0006284	BioDeepDB	2	pos	8.5304e+07	7.91699e+07	8.37412e+07	6.92958e+07	7.36815e+07	6.89387e+07	6.18478e+07	6.14641e+07	7.25835e+07	6.3777e+07	6.42149e+07	6.47197e+07
M126T93	Aminohydroquinone	126.054	92.9	125.048	4.56946	C6H7NO2	[M+H]+			C14604	Xenobiotics biodegradation and metabolism; Global and overview maps			BioDeepDB	2	pos	1.16634e+07	2.74696e+06	1.25447e+07	4.28052e+06	1.14343e+06	1.09412e+07	3.095e+06	9.6391e+06	7.85871e+06	2.19406e+06	2.08833e+06	5.563e+06
M128T303	(R)-5,6-Dihydrothymine	128.07	303.3	128.059	6.34648	C5H8N2O2	[M]+			C21028	Global and overview maps; Nucleotide metabolism	86387-01-1		BioDeepDB	2	pos	7.33587e+06	8.40597e+06	6.23643e+06	1.05501e+07	5.30325e+06	8.1234e+06	6.28718e+06	9.16221e+06	7.85725e+06	7.86978e+06	8.55073e+06	1.37982e+07
M129T142	gamma-Amino-gamma-cyanobutanoate	129.057	142	128.059	14.8948	C5H8N2O2	[M+H]+			C05715	Metabolism of other amino acids; Global and overview maps	14046-56-1		BioDeepDB	2	pos	4.05085e+07	2.90588e+07	3.01083e+07	1.09761e+07	1.10438e+07	2.05425e+07	1.15038e+07	1.99371e+07	2.0285e+07	2.12379e+07	1.70641e+07	1.14031e+07
M132T540	N-Carbamoylputrescine	132.101	540.5	131.106	10.74	C5H13N3O	[M+H]+	Carboximidic acids and derivatives	Carboximidic acids	C00436	Amino acid metabolism; Global and overview maps	6851-51-0	HMDB0033458	BioDeepDB	2	pos	2.23435e+07	1.31856e+07	1.27516e+07	2.11884e+07	1.34427e+07	3.0571e+07	1.31627e+07	2.10705e+07	1.13024e+07	1.13893e+07	1.04388e+07	2.11591e+07
M132T299	D-allo-Isoleucine	132.103	299	131.095	7.25017	C6H13NO2	[M+H]+			C21092		1509-35-9		BioDeepDB	2	pos	1.00883e+06	882522	1.38329e+06	1.07676e+06	982494	986582	3.0673e+06	3.04161e+06	3.03113e+06	2.66141e+06	2.85125e+06	2.94924e+06
M132T408	Beta-Leucine	132.103	407.6	131.095	6.69885	C6H13NO2	[M+H]+	Carboxylic acids and derivatives	Amino acids, peptides, and analogues	C02486		5699-54-7	HMDB0003640	BioDeepDB	2	pos	1.57158e+07	3.29127e+07	2.28408e+07	7.84781e+06	2.26222e+07	3.25362e+07	9.83917e+06	2.18464e+07	3.82119e+06	4.62636e+07	1.15093e+07	3.65359e+07
M136T74	Tetrahydropteridine	136.076	74.2	136.075	6.61396	C6H8N4	[M]+	Pteridines and derivatives		C05650		10593-78-9	HMDB0001216	BioDeepDB	2	pos	9.94218e+06	1.09781e+07	1.09974e+07	1.40527e+07	9.88258e+06	8.65107e+06	3.10577e+06	3.09675e+06	3.23995e+06	3.3455e+06	3.34542e+06	3.31946e+06
M139T136	Salicylic acid	139.039	135.9	138.032	0.0884881	C7H6O3	[M+H]+	Benzene and substituted derivatives	Benzoic acids and derivatives	C00805	Signal transduction; Digestive system; Xenobiotics biodegradation and metabolism; Metabolism of terpenoids and polyketides; Amino acid metabolism; Chemical structure transformation maps; Global and overview maps	69-72-7	HMDB0001895	BioDeepDB	2	pos	3.3988e+06	6.94728e+06	1.48154e+06	2.97101e+06	5.35056e+06	920575	3.71863e+06	946495	4.01501e+06	2.48412e+06	2.68647e+06	1.02439e+06
M140T186	Acetylphosphate	139.981	185.6	139.988	6.86484	C2H5O5P	[M]+	Organic phosphoric acids and derivatives	Phosphate esters	C00227	Carbohydrate metabolism; Energy metabolism; Metabolism of other amino acids; Global and overview maps	590-54-5	HMDB0001494	BioDeepDB	2	pos	1.65774e+07	1.33854e+07	1.47584e+07	1.53965e+07	1.34922e+07	1.36488e+07	2.26683e+07	2.1508e+07	2.18866e+07	2.20107e+07	2.13859e+07	5.29494e+06
M143T74	trans-trans-Muconic acid	143.034	73.7	142.027	0.0121011	C6H6O4	[M+H]+	Fatty Acyls	Fatty acids and conjugates	C02480	Xenobiotics biodegradation and metabolism; Global and overview maps	3588-17-8 / 505-70-4 / 1119-72-8	HMDB0002349	BioDeepDB	2	pos	3.43752e+07	9.41594e+07	5.04857e+07	3.60981e+07	2.42522e+07	4.35615e+07	3.66056e+07	3.73632e+07	2.90739e+07	3.56655e+07	3.43439e+07	7.34694e+06
M144T74	Aminoadipic acid	144.065	73.7	161.069	28.0012	C6H11NO4	[M+H-H2O]+	Carboxylic acids and derivatives	Amino acids, peptides, and analogues	C00956	Amino acid metabolism; Biosynthesis of other secondary metabolites; Global and overview maps	542-32-5 / 1118-90-7	HMDB0000510	BioDeepDB	2	pos	3.98831e+07	3.55097e+07	3.5094e+07	3.44544e+07	3.75878e+07	3.94086e+07	6.56327e+07	4.42039e+07	5.28e+07	4.27871e+07	4.10235e+07	4.16855e+07
M145T108	4-Oxoglutaramate	145.047	107.9	145.037	16.249	C5H7NO4	[M]+			C05572	Amino acid metabolism			BioDeepDB	2	pos	7.33756e+07	7.51789e+07	7.10023e+07	7.24467e+07	6.69218e+07	9.7654e+07	6.94018e+07	7.30925e+07	6.67905e+07	5.48692e+07	6.8963e+07	6.65939e+07
M147T51	L-Glutamine	147.076	51.4	146.069	0.00394019	C5H10N2O3	[M+H]+	Carboxylic acids and derivatives	Amino acids, peptides, and analogues	C00064	Cancer: overview; Metabolism of cofactors and vitamins; Chemical structure transformation maps; Membrane transport; Nervous system; Excretory system; Digestive system; Carbohydrate metabolism; Nucleotide metabolism; Translation; Amino acid metabolism; Energy metabolism; Global and overview maps	5959-95-5	HMDB0003423	BioDeepDB	2	pos	4.99049e+07	4.61849e+07	4.96023e+07	4.76562e+07	4.46628e+07	4.70562e+07	6.55731e+07	5.62449e+07	5.59261e+07	5.94203e+07	4.17423e+07	5.44877e+07
M146T79	(2R,5S)-2,5-Diaminohexanoate	146.118	79.4	146.106	1.04885	C6H14N2O2	[M]+			C05161	Amino acid metabolism; Global and overview maps			BioDeepDB	2	pos	9.41001e+06	9.82351e+06	1.09511e+07	9.21926e+06	1.00731e+07	9.49506e+06	6.57572e+06	6.78196e+06	5.97366e+06	6.7646e+06	1.031e+07	7.9494e+06
M147T74_1	Methyloxaloacetate	147.029	73.7	146.022	1.15731	C5H6O5	[M+H]+			C06030	Carbohydrate metabolism			BioDeepDB	2	pos	4.50225e+07	2.71453e+07	1.85653e+07	5.28237e+07	3.63278e+07	6.9533e+06	5.97873e+07	4.55249e+07	5.32059e+07	9.05209e+07	5.0172e+07	5.32333e+07
M149T257	Estragole	149.096	257.4	148.089	0.00749849	C10H12O	[M+H]+	Phenol ethers	Anisoles	C10452	Biosynthesis of other secondary metabolites	140-67-0	HMDB0034121	BioDeepDB	2	pos	5.44956e+06	5.18587e+06	4.48143e+06	4.73374e+06	999356	5.48392e+06	4.64126e+06	2.12854e+06	1.09204e+06	4.47067e+06	931655	971519
[truncated: 161 more rows]

## Sheet: Table S4
Supplementary Table S4
The volatile compounds common at significantly higher levels in three P. communis cultivars than in three P. pyrifolia cultivars
[truncated: 22 more rows]

## Sheet: Table S5
Supplementary Table S5
[truncated: 36 more rows]

[truncated: 9 more sheets: Table S6, Table S7, Table S8, Table S9, Table S10, Table S11, Table S12, Table S13, Table S14]
